# Supplementary material for: Analysis of leaf morphology, secondary metabolites and proteins related to the resistance to Tetranychus cinnabarinus in cassava (Manihot esculenta Crantz)
Source: Sci Rep. 2020 Aug 26;10:14197. doi: 10.1038/s41598-020-70509-w (PMC7450062; doi:10.1038/s41598-020-70509-w)
Supplement: Supplementary file 2 — Supplementary tables. [file 41598_2020_70509_MOESM2_ESM.xlsx]

## Sheet: Table S1
Table S1 XX048 VS GR4 DEPs FC4(＞1.5)
Accession	Description	FC(XX048/GR4)	GO Term
A0A2C9WL30	Uncharacterized protein OS=Manihot esculenta OX=3983 GN=MANES_01G070200 PE=3 SV=1	2.00496	BP:anthocyanin-containing compound biosynthetic process;BP:oxidation-reduction process;BP:proanthocyanidin biosynthetic processMF:oxidoreductase activity;MF:metal ion binding;MF:leucocyanidin oxygenase activity
A0A2C9UZC8	Uncharacterized protein OS=Manihot esculenta OX=3983 GN=MANES_11G075100 PE=3 SV=1	1.87592	BP:biosynthetic process;BP:flavonoid biosynthetic process;BP:metabolic processMF:naringenin-chalcone synthase activity;MF:catalytic activity;MF:transferase activity;MF:transferase activity, transferring acyl groups;MF:transferase activity, transferring acyl groups other than amino-acyl groups
A0A2C9UZ94	Uncharacterized protein OS=Manihot esculenta OX=3983 GN=MANES_11G075300 PE=3 SV=1	1.86281	BP:biosynthetic process;BP:flavonoid biosynthetic process;BP:metabolic processMF:naringenin-chalcone synthase activity;MF:catalytic activity;MF:transferase activity;MF:transferase activity, transferring acyl groups;MF:transferase activity, transferring acyl groups other than amino-acyl groups
A0A2C9W7M3	Uncharacterized protein OS=Manihot esculenta OX=3983 GN=MANES_03G150000 PE=3 SV=1	1.93742	BP:biosynthetic process;BP:metabolic processMF:naringenin-chalcone synthase activity;MF:catalytic activity;MF:transferase activity;MF:transferase activity, transferring acyl groups;MF:transferase activity, transferring acyl groups other than amino-acyl groups
A0A2C9WFA5	Uncharacterized protein OS=Manihot esculenta OX=3983 GN=MANES_02G104700 PE=3 SV=1	1.81117	BP:flavonoid biosynthetic process;BP:response to light stimulus;BP:oxidation-reduction processMF:oxidoreductase activity;MF:metal ion binding;MF:naringenin 3-dioxygenase activity
A0A2C9VNF2	Chalcone-flavonone isomerase family protein OS=Manihot esculenta OX=3983 GN=MANES_07G140900 PE=3 SV=1	1.64036	BP:flavonoid biosynthetic processMF:intramolecular lyase activity;MF:chalcone isomerase activity
A0A2C9VLP3	Glycosyltransferase OS=Manihot esculenta OX=3983 GN=MANES_07G070800 PE=3 SV=1	1.79556	BP:flavonoid glucuronidation;BP:flavonoid biosynthetic process;BP:metabolic processCC:intracellular membrane-bounded organelleMF:quercetin 7-O-glucosyltransferase activity;MF:transferase activity, transferring glycosyl groups;MF:quercetin 3-O-glucosyltransferase activity;MF:transferase activity;MF:transferase activity, transferring hexosyl groups
A0A2C9U808	Uncharacterized protein OS=Manihot esculenta OX=3983 GN=MANES_16G016400 PE=4 SV=1	1.62565	BP:negative regulation of flavonoid biosynthetic process;BP:oxidation-reduction processMF:catalytic activity;MF:anthocyanidin reductase activity;MF:coenzyme binding
A0A2C9U0I1	Uncharacterized protein OS=Manihot esculenta OX=3983 GN=MANES_18G016200 PE=3 SV=1	1.55247	BP:secondary metabolite biosynthetic process;BP:oxidation-reduction processCC:membraneMF:monooxygenase activity;MF:heme binding;MF:oxidoreductase activity, acting on paired donors, with incorporation or reduction of molecular oxygen, NA;MF:oxidoreductase activity, acting on paired donors, with incorporation or reduction of molecular oxygen;MF:iron ion binding;MF:metal ion binding;MF:oxidoreductas…
G0Y297	Chloroplast Cu/Zn superoxide dismutase (Fragment) OS=Manihot esculenta OX=3983 GN=Cu/Zn sod-1 PE=2 SV=1	2.15852	BP:cellular response to high light intensity;BP:removal of superoxide radicals;BP:superoxide metabolic process;BP:oxidation-reduction processCC:chloroplastMF:superoxide dismutase activity;MF:metal ion binding
A0A2C9WMU2	Uncharacterized protein OS=Manihot esculenta OX=3983 GN=MANES_01G126100 PE=4 SV=1	1.64843	BP:negative regulation of endopeptidase activityMF:endopeptidase inhibitor activity
B2M0U5	Aquaporin OS=Manihot esculenta OX=3983 GN=AQP PE=3 SV=1	1.52475	BP:cellular water homeostasis;BP:ion transmembrane transport;BP:water transport;BP:metal ion transport;BP:glycerol transport;BP:transmembrane transportCC:vacuole;CC:integral component of membrane;CC:membrane;CC:integral component of plasma membrane;CC:plasmodesmaMF:water channel activity;MF:channel activity;MF:glycerol channel activity;MF:metal ion binding
A0A2C9W9S0	Uncharacterized protein OS=Manihot esculenta OX=3983 GN=MANES_03G136400 PE=4 SV=1	1.81699	BP:cytokinesis;BP:microtubule cytoskeleton organizationMF:microtubule binding
A0A2C9U1B5	Uncharacterized protein OS=Manihot esculenta OX=3983 GN=MANES_18G077800 PE=3 SV=1	1.95711	BP:defense response;BP:defense response to fungus;BP:killing of cells of other organismCC:extracellular region
A0A2C9U983	DNA helicase OS=Manihot esculenta OX=3983 GN=MANES_16G060200 PE=3 SV=1	1.79534	BP:DNA replication initiation;BP:DNA replication;BP:DNA duplex unwindingCC:MCM complex;CC:nucleusMF:hydrolase activity;MF:helicase activity;MF:DNA binding;MF:DNA helicase activity;MF:nucleotide binding;MF:ATP binding
A0A2C9U047	Thioredoxin OS=Manihot esculenta OX=3983 GN=MANES_18G022100 PE=3 SV=1	1.625	BP:glycerol ether metabolic process;BP:cell redox homeostasis;BP:oxidation-reduction processCC:cellMF:protein disulfide oxidoreductase activity
A0A2C9VWH6	Uncharacterized protein OS=Manihot esculenta OX=3983 GN=MANES_05G153800 PE=4 SV=1	1.5653	BP:glycerol ether metabolic process;BP:cell redox homeostasis;BP:oxidation-reduction processCC:cellMF:protein disulfide oxidoreductase activity
A0A2C9UMJ2	Uncharacterized protein OS=Manihot esculenta OX=3983 GN=MANES_14G169200 PE=3 SV=1	1.80503	BP:glycosyl compound metabolic process;BP:carbohydrate metabolic processMF:scopolin beta-glucosidase activity;MF:beta-glucosidase activity;MF:hydrolase activity, hydrolyzing O-glycosyl compounds
A0A2C9V030	Uncharacterized protein OS=Manihot esculenta OX=3983 GN=MANES_11G098400 PE=3 SV=1	1.56846	BP:isoprenoid biosynthetic process;BP:oxidation-reduction processCC:chloroplastMF:transferase activity;MF:farnesyltranstransferase activity;MF:2-alkenal reductase [NA
A0A2C9WL22	Uncharacterized protein OS=Manihot esculenta OX=3983 GN=MANES_01G112600 PE=4 SV=1	1.94783	BP:lipid transport
A0A2C9VJ42	Non-specific lipid-transfer protein OS=Manihot esculenta OX=3983 GN=MANES_08G171900 PE=3 SV=1	1.51028	BP:lipid transportCC:integral component of membrane;CC:membraneMF:lipid binding
A0A2C9VAW5	Uncharacterized protein OS=Manihot esculenta OX=3983 GN=MANES_09G090600 PE=4 SV=1	1.54117	BP:lysine biosynthetic process via diaminopimelateCC:chloroplast stromaMF:diaminopimelate epimerase activity
A0A2C9VWS7	Uncharacterized protein OS=Manihot esculenta OX=3983 GN=MANES_05G089300 PE=4 SV=1	1.57001	BP:metabolic processCC:integral component of membraneMF:hydrolase activity
A0A2C9WE37	Uncharacterized protein OS=Manihot esculenta OX=3983 GN=MANES_02G149900 PE=3 SV=1	1.53581	BP:nucleic acid phosphodiester bond hydrolysisMF:endonuclease activity;MF:protein domain specific binding
A0A2C9UGV5	Uncharacterized protein OS=Manihot esculenta OX=3983 GN=MANES_15G139400 PE=4 SV=1	1.5964	BP:oxidation-reduction processMF:6'-deoxychalcone synthase activity;MF:oxidoreductase activity
A0A2C9TZY6	Uncharacterized protein OS=Manihot esculenta OX=3983 GN=MANES_18G022300 PE=4 SV=1	1.71753	BP:oxidation-reduction processMF:dihydrokaempferol 4-reductase activity;MF:catalytic activity;MF:coenzyme binding
A0A2C9URP9	Uncharacterized protein OS=Manihot esculenta OX=3983 GN=MANES_13G102500 PE=3 SV=1	1.53474	BP:oxidation-reduction processMF:nucleotide binding;MF:metal ion binding;MF:zinc ion binding;MF:oxidoreductase activity
A0A2C9VXQ6	Uncharacterized protein OS=Manihot esculenta OX=3983 GN=MANES_05G193300 PE=4 SV=1	1.54428	BP:pentose-phosphate shunt;BP:carbohydrate metabolic processMF:6-phosphogluconolactonase activity;MF:isomerase activity
A0A2C9W531	Uncharacterized protein OS=Manihot esculenta OX=3983 GN=MANES_04G158400 PE=3 SV=1	1.74165	BP:protein catabolic process;BP:proteolysisCC:apoplast;CC:plant-type cell wall;CC:chloroplastMF:hydrolase activity;MF:aspartic-type endopeptidase activity;MF:peptidase activity
A0A2C9WFE7	Uncharacterized protein OS=Manihot esculenta OX=3983 GN=MANES_02G145900 PE=3 SV=1	1.6119	BP:protein catabolic process;BP:proteolysisMF:hydrolase activity;MF:aspartic-type endopeptidase activity;MF:DNA binding;MF:peptidase activity
A0A2C9W208	Uncharacterized protein OS=Manihot esculenta OX=3983 GN=MANES_04G127600 PE=4 SV=1	1.70379	BP:protein phosphorylationMF:kinase activity;MF:ATP binding;MF:protein kinase activity
A0A2C9UA18	Uncharacterized protein OS=Manihot esculenta OX=3983 GN=MANES_16G094900 PE=4 SV=1	1.67373	BP:proteolysisCC:Golgi apparatus;CC:plant-type cell wall;CC:plasmodesmaMF:serine-type endopeptidase activity;MF:hydrolase activity
A0A2C9U8C1	Uncharacterized protein (Fragment) OS=Manihot esculenta OX=3983 GN=MANES_17G119200 PE=4 SV=1	3.00751	BP:regulation of reactive oxygen species metabolic process；BP:response to salt stress;BP:response to abscisic acid;CC:plasma membrane
A0A2C9VCI6	Uncharacterized protein OS=Manihot esculenta OX=3983 GN=MANES_09G161100 PE=3 SV=1	1.73808	BP:shikimate metabolic process;BP:oxidation-reduction processMF:NADP binding;MF:catalytic activity;MF:shikimate 3-dehydrogenas;MF:3-dehydroquinate dehydratase activity
A0A2C9WCR5	3-hydroxy-3-methylglutaryl coenzyme A synthase OS=Manihot esculenta OX=3983 GN=MANES_02G030900 PE=3 SV=1	1.67997	BP:sterol biosynthetic process;BP:lipid metabolic process;BP:isoprenoid biosynthetic process;BP:steroid biosynthetic process;BP:metabolic process;BP:steroid metabolic processMF:hydroxymethylglutaryl-CoA synthase activity;MF:catalytic activity;MF:transferase activity
A0A2C9USN9	Uncharacterized protein OS=Manihot esculenta OX=3983 GN=MANES_12G023300 PE=3 SV=1	1.65896	BP:translationCC:intracellular;CC:large ribosomal subunit;CC:ribosomeMF:structural constituent of ribosome
A0A2C9VH42	Non-specific lipid-transfer protein OS=Manihot esculenta OX=3983 GN=MANES_08G171700 PE=3 SV=1	1.88147	BP:transport;BP:lipid transportMF:lipid binding
A0A2C9VXM1	Uncharacterized protein OS=Manihot esculenta OX=3983 GN=MANES_05G187600 PE=4 SV=1	1.91106	CC:integral component of membrane
A0A2C9VRD1	Uncharacterized protein OS=Manihot esculenta OX=3983 GN=MANES_06G160400 PE=4 SV=1	2.08032	CC:integral component of membrane;CC:membrane
A0A2C9VCI0	Uncharacterized protein OS=Manihot esculenta OX=3983 GN=MANES_09G126400 PE=4 SV=1	1.56552	CC:integral component of membraneMF:aminoacyl-tRNA hydrolase activity
A0A2C9WMF8	Uncharacterized protein OS=Manihot esculenta OX=3983 GN=MANES_01G202400 PE=4 SV=1	1.99209	CC:integral component of membraneMF:GTPase activity;MF:hydrolase activity, acting on glycosyl bonds;MF:GTP binding
A0A2C9WMK4	Uncharacterized protein OS=Manihot esculenta OX=3983 GN=MANES_01G202500 PE=4 SV=1	1.54712	CC:integral component of membraneMF:GTPase activity;MF:hydrolase activity, acting on glycosyl bonds;MF:GTP binding
A0A2C9WMZ6	Uncharacterized protein OS=Manihot esculenta OX=3983 GN=MANES_01G130500 PE=3 SV=1	1.5059	CC:integral component of membraneMF:isomerase activity;MF:3-hydroxyisobutyryl-CoA hydrolase activity;MF:enoyl-CoA hydratase activity;MF:hydrolase activity
A0A2C9U0Z6	Uncharacterized protein OS=Manihot esculenta OX=3983 GN=MANES_18G052700 PE=4 SV=1	1.67568	CC:chloroplastMF:heat shock protein binding;MF:unfolded protein binding
A0A2C9UXY9	Profilin OS=Manihot esculenta OX=3983 GN=MANES_11G032100 PE=3 SV=1	1.50601	CC:cytoskeleton;CC:cytoplasmMF:actin binding
A0A251K915	Uncharacterized protein OS=Manihot esculenta OX=3983 GN=MANES_08G008000 PE=4 SV=1	1.65647	CC:viral nucleocapsid;CC:intracellular ribonucleoprotein complexMF:nucleotide binding;MF:RNA binding;MF:nucleic acid binding
A0A2C9VA67	Uncharacterized protein OS=Manihot esculenta OX=3983 GN=MANES_09G067800 PE=4 SV=1	1.51373	CC:viral nucleocapsid;CC:intracellular ribonucleoprotein complexMF:nucleotide binding;MF:RNA binding;MF:nucleic acid binding
A0A2C9USB9	Uncharacterized protein OS=Manihot esculenta OX=3983 GN=MANES_13G094600 PE=4 SV=1	2.01569	MF:aromati;MF:aliphati;MF:mandelonitrile lyase activity
A0A2C9U5C1	Uncharacterized protein OS=Manihot esculenta OX=3983 GN=MANES_17G006800 PE=4 SV=1	1.66641	MF:fatty-acyl-CoA binding
A0A199U962	Uncharacterized protein OS=Manihot esculenta OX=3983 GN=MANES_S101100 PE=3 SV=1	1.57532	MF:hydrolase activity, acting on ester bonds
A0A251IZS5	Uncharacterized protein OS=Manihot esculenta OX=3983 GN=MANES_16G071100 PE=4 SV=1	1.50503	MF:hydrolase activity;MF:8-oxo-dGDP phosphatase activity
A0A2C9UKH7	Uncharacterized protein OS=Manihot esculenta OX=3983 GN=MANES_14G097300 PE=4 SV=1	1.68865	MF:nucleotide binding
A0A2C9VY80	Uncharacterized protein OS=Manihot esculenta OX=3983 GN=MANES_05G203200 PE=4 SV=1	1.782	MF:RNA binding;MF:nucleic acid binding;MF:nucleotide binding
A0A2C9VYG6	Uncharacterized protein OS=Manihot esculenta OX=3983 GN=MANES_04G007800 PE=4 SV=1	2.25311	------
A0A2C9V239	Uncharacterized protein OS=Manihot esculenta OX=3983 GN=MANES_11G132100 PE=4 SV=1	1.86616	------
A0A2C9UTV4	Uncharacterized protein OS=Manihot esculenta OX=3983 GN=MANES_12G054100 PE=4 SV=1	1.77723	------
A0A2C9VJ15	Uncharacterized protein OS=Manihot esculenta OX=3983 GN=MANES_07G060900 PE=4 SV=1	1.74622	------
A0A2C9V1T0	Uncharacterized protein OS=Manihot esculenta OX=3983 GN=MANES_11G158200 PE=4 SV=1	1.72944	------
A0A2C9UZM7	Uncharacterized protein OS=Manihot esculenta OX=3983 GN=MANES_11G083400 PE=4 SV=1	1.65821	------
A0A2C9W652	Uncharacterized protein OS=Manihot esculenta OX=3983 GN=MANES_03G099100 PE=4 SV=1	1.58797	------
A0A2C9W1X9	Uncharacterized protein OS=Manihot esculenta OX=3983 GN=MANES_04G124600 PE=4 SV=1	1.57758	------
A0A2C9TZT1	Uncharacterized protein OS=Manihot esculenta OX=3983 GN=MANES_18G015800 PE=4 SV=1	1.50662	------

## Sheet: Table S2
Table S2 XX048 VS GR4 DEPs FC3 (1.2-1.5)
Accession	Description	FC(XX048/GR4)	GO Term
A0A2C9UY67	Uncharacterized protein OS=Manihot esculenta OX=3983 GN=MANES_12G132900 PE=3 SV=1	1.4953	BP:secondary metabolite biosynthetic process;BP:defense response to other organism;BP:oxidation-reduction processCC:membrane;CC:organelle membrane;CC:integral component of membrane;CC:endoplasmic reticulumMF:monooxygenase activity;MF:heme binding;MF:oxidoreductase activity, acting on paired donors, with incorporation or reduction of molecular oxygen, NA;MF:oxidoreductase activity, acting on paire…
A0A2C9WLH4	Proliferating cell nuclear antigen OS=Manihot esculenta OX=3983 GN=MANES_01G165500 PE=3 SV=1	1.49515	BP:leading strand elongation;BP:translesion synthesis;BP:mismatch repair;BP:regulation of DNA replication;BP:DNA replicationCC:nucleus;CC:PCNA complexMF:DNA polymerase processivity factor activity;MF:DNA binding
A0A2C9VYR2	Uncharacterized protein OS=Manihot esculenta OX=3983 GN=MANES_04G018000 PE=3 SV=1	1.48765	BP:L-phenylalanine catabolic process;BP:cinnamic acid biosynthetic processCC:cytoplasmMF:ammonia-lyase activity;MF:lyase activity;MF:catalytic activity;MF:phenylalanine ammonia-lyase activity
A0A2C9W4M9	Uncharacterized protein OS=Manihot esculenta OX=3983 GN=MANES_03G044000 PE=3 SV=1	1.48676	BP:protein folding;BP:positive regulation of superoxide dismutase activity;BP:response to unfolded protein;BP:chaperone mediated protein folding requiring cofactorCC:cytoplasm;CC:chloroplast envelope;CC:apoplast;CC:chloroplast thylakoid membrane;CC:chloroplast stroma;CC:mitochondrial matrixMF:transition metal ion binding;MF:chaperone binding;MF:unfolded protein binding;MF:copper ion binding;MF:AT…
A0A2C9UKI2	Uncharacterized protein OS=Manihot esculenta OX=3983 GN=MANES_14G101700 PE=3 SV=1	1.48611	BP:carbohydrate metabolic process;BP:metabolic process;BP:maltose metabolic processMF:hydrolase activity;MF:hydrolase activity, acting on glycosyl bonds;MF:carbohydrate binding;MF:maltose alpha-glucosidase activity;MF:catalytic activity;MF:hydrolase activity, hydrolyzing O-glycosyl compounds;MF:alpha-1,4-glucosidase activity
A0A2C9U3M1	Uncharacterized protein OS=Manihot esculenta OX=3983 GN=MANES_18G122400 PE=4 SV=1	1.48579	CC:thylakoid;CC:chloroplast
A0A2C9UEG3	Uncharacterized protein OS=Manihot esculenta OX=3983 GN=MANES_15G089900 PE=4 SV=1	1.48093	BP:metabolic processMF:D-alanin;MF:catalytic activity
A0A2C9U0M4	Uncharacterized protein OS=Manihot esculenta OX=3983 GN=MANES_18G060100 PE=3 SV=1	1.47432	BP:protein catabolic process;BP:proteolysisMF:hydrolase activity;MF:aspartic-type endopeptidase activity;MF:DNA binding;MF:peptidase activity
A0A2C9WG66	Uncharacterized protein OS=Manihot esculenta OX=3983 GN=MANES_02G132800 PE=3 SV=1	1.47275	BP:glycerol catabolic process;BP:glyceraldehyde-3-phosphate biosynthetic process;BP:metabolic process;BP:glycolytic process;BP:gluconeogenesisCC:cytosolMF:triose-phosphate isomerase activity;MF:catalytic activity
A0A2C9VIK3	Uncharacterized protein OS=Manihot esculenta OX=3983 GN=MANES_07G048100 PE=3 SV=1	1.47251	MF:ADP binding
Q58ZE5	Superoxide dismutase [Cu-Zn] OS=Manihot esculenta OX=3983 GN=MANES_08G125400 PE=2 SV=1	1.46988	BP:removal of superoxide radicals;BP:superoxide metabolic process;BP:oxidation-reduction processCC:cytoplasmMF:copper ion binding;MF:zinc ion binding;MF:superoxide dismutase activity;MF:metal ion binding;MF:oxidoreductase activity
A0A2C9W7I3	Uncharacterized protein OS=Manihot esculenta OX=3983 GN=MANES_03G147400 PE=4 SV=1	1.46701	------
A0A2C9UQJ4	Phospho-2-dehydro-3-deoxyheptonate aldolase OS=Manihot esculenta OX=3983 GN=MANES_13G095700 PE=3 SV=1	1.46409	BP:cellular amino acid biosynthetic process;BP:chorismate biosynthetic process;BP:aromatic amino acid family biosynthetic processCC:plastid;CC:chloroplastMF:transferase activity;MF:3-deoxy-7-phosphoheptulonate synthase activity
A0A2C9W6Q8	NADPH-protochlorophyllide oxidoreductase OS=Manihot esculenta OX=3983 GN=MANES_03G113300 PE=3 SV=1	1.46394	BP:chlorophyll biosynthetic process;BP:photosynthesis;BP:oxidation-reduction processCC:chloroplast envelope;CC:chloroplast thylakoid;CC:plastid;CC:chloroplastMF:protochlorophyllide reductase activity;MF:oxidoreductase activity
A0A2C9UIZ2	Uncharacterized protein OS=Manihot esculenta OX=3983 GN=MANES_15G182400 PE=4 SV=1	1.45971	MF:fatty-acyl-CoA binding
A0A251JUP0	Uncharacterized protein OS=Manihot esculenta OX=3983 GN=MANES_14G152700 PE=3 SV=1	1.45669	BP:oxidation-reduction processMF:mannitol dehydrogenase activity;MF:metal ion binding;MF:zinc ion binding;MF:oxidoreductase activity
A0A2C9UXD7	Uncharacterized protein OS=Manihot esculenta OX=3983 GN=MANES_12G132300 PE=4 SV=1	1.45616	BP:flavonoid glucuronidation;BP:flavonoid biosynthetic process;BP:metabolic processCC:intracellular membrane-bounded organelleMF:quercetin 7-O-glucosyltransferase activity;MF:quercetin 3-O-glucosyltransferase activity;MF:transferase activity;MF:transferase activity, transferring hexosyl groups
Q5PYQ4	Sucrose synthase (Fragment) OS=Manihot esculenta OX=3983 PE=2 SV=1	1.45393	BP:sucrose metabolic processMF:transferase activity;MF:sucrose synthase activity;MF:transferase activity, transferring glycosyl groups
A0A2C9U1Y8	Phospho-2-dehydro-3-deoxyheptonate aldolase OS=Manihot esculenta OX=3983 GN=MANES_18G065500 PE=3 SV=1	1.45314	BP:cellular amino acid biosynthetic process;BP:chorismate biosynthetic process;BP:aromatic amino acid family biosynthetic processCC:plastid;CC:chloroplastMF:catalytic activity;MF:transferase activity;MF:3-deoxy-7-phosphoheptulonate synthase activity
A0A2C9V0D8	Uncharacterized protein OS=Manihot esculenta OX=3983 GN=MANES_11G120400 PE=4 SV=1	1.44957	BP:chloroplast-nucleus signaling pathwayCC:chloroplastMF:tetrapyrrole binding;MF:enzyme binding
A0A2C9W1T1	Uncharacterized protein OS=Manihot esculenta OX=3983 GN=MANES_04G124100 PE=3 SV=1	1.44357	MF:transferase activity;MF:lactoylglutathione lyase activity
A0A2C9UE19	Uncharacterized protein OS=Manihot esculenta OX=3983 GN=MANES_15G073900 PE=4 SV=1	1.44297	BP:granum assembly;BP:intracellular protein transportCC:chloroplast envelope;CC:chloroplast stroma
A0A2C9V7A9	Uncharacterized protein OS=Manihot esculenta OX=3983 GN=MANES_09G031400 PE=4 SV=1	1.43725	BP:phosphorylation;BP:oxidation-reduction processMF:kinase activity;MF:2-alkenal reductase [NA
A0A2C9VU68	Uncharacterized protein OS=Manihot esculenta OX=3983 GN=MANES_05G073200 PE=4 SV=1	1.437	BP:nucleic acid phosphodiester bond hydrolysis;BP:rRNA processingMF:3'-5' exonuclease activity;MF:exonuclease activity;MF:nucleic acid binding;MF:metal ion binding
A0A2C9W3H3	Transmembrane 9 superfamily member OS=Manihot esculenta OX=3983 GN=MANES_03G008500 PE=3 SV=1	1.43537	CC:integral component of membrane;CC:membrane
A0A2C9VCV8	Uncharacterized protein OS=Manihot esculenta OX=3983 GN=MANES_09G138200 PE=3 SV=1	1.43438	BP:cellular amino acid biosynthetic process;BP:methionine biosynthetic process;BP:methylationMF:5-methyltetrahydropteroyltriglutamate-homocysteine S-methyltransferase activity;MF:zinc ion binding
A0A2C9VRN2	Uncharacterized protein OS=Manihot esculenta OX=3983 GN=MANES_06G122800 PE=3 SV=1	1.43035	BP:porphyrin-containing compound biosynthetic process;BP:tetrapyrrole biosynthetic processCC:chloroplastMF:transaminase activity;MF:glutamate-1-semialdehyde 2,1-aminomutase activity;MF:catalytic activity;MF:pyridoxal phosphate binding;MF:identical protein binding
A0A2C9W5S5	Uncharacterized protein OS=Manihot esculenta OX=3983 GN=MANES_03G087500 PE=4 SV=1	1.42979	CC:integral component of membraneMF:ligase activity
A0A2C9WKA5	Uncharacterized protein OS=Manihot esculenta OX=3983 GN=MANES_01G131300 PE=4 SV=1	1.42823	BP:photosynthesis;BP:oxidation-reduction processCC:chloroplast thylakoid membrane;CC:photosystem II;CC:extrinsic component of membrane;CC:photosystem II oxygen evolving complexMF:calcium ion binding;MF:2-alkenal reductase [NA
A0A2C9U4A8	Uncharacterized protein OS=Manihot esculenta OX=3983 GN=MANES_18G145000 PE=4 SV=1	1.42703	MF:chitin binding
A0A2C9U532	Mg-protoporphyrin IX chelatase OS=Manihot esculenta OX=3983 GN=MANES_17G053100 PE=3 SV=1	1.42541	BP:chlorophyll biosynthetic process;BP:photosynthesisCC:plastid;CC:chloroplastMF:magnesium chelatase activity;MF:nucleotide binding;MF:ligase activity;MF:ATP binding
A0A2C9VCT3	Uncharacterized protein OS=Manihot esculenta OX=3983 GN=MANES_09G161200 PE=3 SV=1	1.42502	BP:oxidation-reduction processMF:catalytic activity;MF:3-dehydroquinate dehydratase activity;MF:shikimate 3-dehydrogenas
A0A2C9UG90	Uncharacterized protein OS=Manihot esculenta OX=3983 GN=MANES_15G155100 PE=4 SV=1	1.42164	BP:proton-transporting ATP synthase complex assemblyCC:mitochondrion
A0A2C9WLV0	Uncharacterized protein OS=Manihot esculenta OX=3983 GN=MANES_01G178000 PE=3 SV=1	1.42061	BP:secondary metabolite biosynthetic process;BP:oxidation-reduction processCC:integral component of membraneMF:monooxygenase activity;MF:heme binding;MF:oxidoreductase activity, acting on paired donors, with incorporation or reduction of molecular oxygen, NA;MF:oxidoreductase activity, acting on paired donors, with incorporation or reduction of molecular oxygen;MF:iron ion binding;MF:metal ion bi…
A0A2C9U066	Uncharacterized protein OS=Manihot esculenta OX=3983 GN=MANES_18G044000 PE=3 SV=1	1.4205	BP:oxidation-reduction processCC:integral component of membrane;CC:membraneMF:cytochrome-b5 reductase activity, acting on NA;MF:heme binding;MF:L-ascorbate-cytochrome-b5 reductase activity;MF:metal ion binding
A0A2C9U4W8	Uncharacterized protein OS=Manihot esculenta OX=3983 GN=MANES_17G052500 PE=4 SV=1	1.4153	BP:regulation of transcription, DNA-templated;BP:DNA-templated transcription, terminationCC:chloroplastMF:RNA binding
A0A2C9VQ40	Uncharacterized protein OS=Manihot esculenta OX=3983 GN=MANES_06G114600 PE=3 SV=1	1.40755	MF:hydrolase activity, acting on ester bonds
A0A2C9WNE6	Uncharacterized protein OS=Manihot esculenta OX=3983 GN=MANES_01G144700 PE=3 SV=1	1.40607	BP:GDP-mannose metabolic processMF:GDP-mannose 4,6-dehydratase activity
A0A2C9UT08	Uncharacterized protein OS=Manihot esculenta OX=3983 GN=MANES_12G022400 PE=3 SV=1	1.40599	------
A0A2C9UQG0	Uncharacterized protein OS=Manihot esculenta OX=3983 GN=MANES_13G091100 PE=4 SV=1	1.40582	BP:inositol biosynthetic process;BP:phospholipid biosynthetic processCC:cytoplasmMF:inositol-3-phosphate synthase activity
A0A2C9U4Z0	Uncharacterized protein OS=Manihot esculenta OX=3983 GN=MANES_17G046500 PE=4 SV=1	1.40377	------
E3VVM4	Cysteine synthase OS=Manihot esculenta OX=3983 GN=MANES_01G255400 PE=2 SV=1	1.4036	BP:cellular amino acid biosynthetic process;BP:cysteine biosynthetic process from serine;BP:cysteine biosynthetic process;BP:cyanide metabolic processCC:mitochondrionMF:lyase activity;MF:cysteine synthase activity;MF:transferase activity;MF:pyridoxal phosphate binding;MF:L-3-cyanoalanine synthase activity
A0A2C9UC90	Ferredoxin OS=Manihot esculenta OX=3983 GN=MANES_15G029300 PE=3 SV=1	1.4	BP:electron transport chain;BP:oxidation-reduction processCC:plastid;CC:chloroplastMF:iron-sulfur cluster binding;MF:2 iron, 2 sulfur cluster binding;MF:metal ion binding;MF:electron carrier activity
A0A2C9VK05	Uncharacterized protein OS=Manihot esculenta OX=3983 GN=MANES_07G093600 PE=3 SV=1	1.39962	BP:fatty acid metabolic process;BP:triglyceride biosynthetic process;BP:oxygen transportMF:oxygen transporter activity;MF:oxygen binding;MF:heme binding;MF:metal ion binding
A0A2C9VID4	Uncharacterized protein OS=Manihot esculenta OX=3983 GN=MANES_07G041500 PE=4 SV=1	1.39702	------
A0A2C9V4D9	Sulfotransferase OS=Manihot esculenta OX=3983 GN=MANES_10G085500 PE=3 SV=1	1.39337	MF:transferase activity;MF:sulfotransferase activity
A0A199UAF9	Uncharacterized protein OS=Manihot esculenta OX=3983 GN=MANES_S085600 PE=4 SV=1	1.39219	MF:carbon-nitrogen ligase activity, with glutamine as amido-N-donor;MF:amidase activity
A0A2C9VSN9	Uncharacterized protein OS=Manihot esculenta OX=3983 GN=MANES_05G023900 PE=4 SV=1	1.39089	------
V9M4U6	Dehydrin protein OS=Manihot esculenta OX=3983 GN=COR47 PE=2 SV=1	1.38905	BP:response to stress;BP:aerobic respiration;BP:response to water;BP:oxidative phosphorylationCC:integral component of membrane;CC:mitochondrial inner membrane;CC:respiratory chainMF:cytochrome-c oxidase activity;MF:heme binding;MF:iron ion binding
A0A076N642	Sucrose synthase OS=Manihot esculenta subsp. flabellifolia OX=478097 GN=SuSy1 PE=2 SV=1	1.38362	BP:sucrose metabolic processMF:transferase activity;MF:sucrose synthase activity;MF:transferase activity, transferring glycosyl groups
A0A2C9W2F1	Uncharacterized protein OS=Manihot esculenta OX=3983 GN=MANES_04G094200 PE=3 SV=1	1.37521	BP:biosynthetic process;BP:metabolic processMF:catalytic activity;MF:transferase activity;MF:transferase activity, transferring acyl groups;MF:transferase activity, transferring acyl groups other than amino-acyl groups
A0A2C9W823	Uncharacterized protein OS=Manihot esculenta OX=3983 GN=MANES_03G162700 PE=4 SV=1	1.37452	BP:glycolipid transportCC:cytoplasmMF:glycolipid binding;MF:glycolipid transporter activity
A0A2C9VB98	Superoxide dismutase [Cu-Zn] OS=Manihot esculenta OX=3983 GN=MANES_09G160400 PE=3 SV=1	1.37444	BP:removal of superoxide radicals;BP:superoxide metabolic process;BP:oxidation-reduction processCC:cytoplasmMF:copper ion binding;MF:zinc ion binding;MF:superoxide dismutase activity;MF:metal ion binding;MF:oxidoreductase activity
A0A2C9WGK1	Uncharacterized protein (Fragment) OS=Manihot esculenta OX=3983 GN=MANES_02G155300 PE=4 SV=1	1.37435	BP:fatty acid biosynthetic processMF:nucleotide binding;MF:acetyl-CoA carboxylase activity;MF:biotin carboxylase activity;MF:metal ion binding;MF:ligase activity;MF:ATP binding
A0A2C9UHV3	Glycine cleavage system H protein OS=Manihot esculenta OX=3983 GN=MANES_15G169800 PE=3 SV=1	1.36991	BP:glycine decarboxylation via glycine cleavage systemCC:glycine cleavage complex;CC:mitochondrion
A0A199UC25	Uncharacterized protein OS=Manihot esculenta OX=3983 GN=MANES_S037900 PE=4 SV=1	1.36649	------
A0A2C9VTK7	Uncharacterized protein OS=Manihot esculenta OX=3983 GN=MANES_05G056400 PE=4 SV=1	1.36214	------
A0A251K5T0	Uncharacterized protein OS=Manihot esculenta OX=3983 GN=MANES_09G086600 PE=4 SV=1	1.36116	BP:small GTPase mediated signal transductionCC:intracellularMF:hydrolase activity;MF:GTPase activity;MF:GTP binding
A0A2C9U614	Uncharacterized protein OS=Manihot esculenta OX=3983 GN=MANES_17G090700 PE=4 SV=1	1.35967	BP:oxidation-reduction processMF:uronate dehydrogenase activity;MF:L-glucuronate reductase activity;MF:oxidoreductase activity
A0A2C9WQK4	Uncharacterized protein OS=Manihot esculenta OX=3983 GN=MANES_01G217100 PE=4 SV=1	1.35856	BP:negative regulation of nucleic acid-templated transcriptionMF:transcription corepressor activity
A0A2C9VGK3	Xyloglucan endotransglucosylase/hydrolase OS=Manihot esculenta OX=3983 GN=MANES_08G099000 PE=3 SV=1	1.35846	BP:cell wall biogenesis;BP:carbohydrate metabolic process;BP:cell wall organization;BP:cellular glucan metabolic process;BP:metabolic process;BP:xyloglucan metabolic processCC:cell wall;CC:integral component of membrane;CC:apoplast;CC:extracellular regionMF:hydrolase activity;MF:xylogluca;MF:hydrolase activity, acting on glycosyl bonds;MF:transferase activity;MF:hydrolase activity, hydrolyzing O-…
A0A2C9U7C0	Uncharacterized protein OS=Manihot esculenta OX=3983 GN=MANES_17G095100 PE=3 SV=1	1.35771	BP:flavonol biosynthetic process;BP:oxidation-reduction processMF:flavonol synthase activity;MF:iron ion binding;MF:metal ion binding;MF:oxidoreductase activity
A0A2C9U6S7	Uncharacterized protein OS=Manihot esculenta OX=3983 GN=MANES_17G098400 PE=4 SV=1	1.35755	BP:chloroplast fissionMF:metal ion binding;MF:oxygen binding;MF:heme binding
A0A2C9U225	Uncharacterized protein OS=Manihot esculenta OX=3983 GN=MANES_18G043700 PE=4 SV=1	1.35535	CC:integral component of membrane;CC:membrane
A0A2C9UDE0	Uncharacterized protein OS=Manihot esculenta OX=3983 GN=MANES_15G000100 PE=4 SV=1	1.35393	BP:metabolic processMF:transferase activity, transferring acyl groups, acyl groups converted into alkyl on transfer;MF:catalytic activity;MF:lyase activity
A0A2C9WKA2	Uncharacterized protein (Fragment) OS=Manihot esculenta OX=3983 GN=MANES_01G050900 PE=3 SV=1	1.35043	BP:protein phosphorylation;BP:peptidyl-serine phosphorylation;BP:abscisic acid-activated signaling pathway;BP:regulation of stomatal movement;BP:regulation of anion channel activity;BP:response to salt stress;BP:intracellular signal transduction;BP:protein autophosphorylationCC:plasma membrane;CC:vacuole;CC:cytosol;CC:nucleusMF:calmodulin-dependent protein kinase activity;MF:nucleotide binding;MF…
A0A251KZF5	Cyclin-dependent kinases regulatory subunit OS=Manihot esculenta OX=3983 GN=MANES_04G012300 PE=3 SV=1	1.34855	BP:regulation of protein kinase activity;BP:cell cycle;BP:cell divisionMF:cyclin-dependent protein serine/threonine kinase regulator activity;MF:kinase activity
A0A2C9VVT1	Uncharacterized protein OS=Manihot esculenta OX=3983 GN=MANES_05G127000 PE=3 SV=1	1.34706	BP:proteolysis involved in cellular protein catabolic process;BP:proteolysis;BP:oxidation-reduction processCC:extracellular space;CC:lysosomeMF:hydrolase activity;MF:cysteine-type endopeptidase activity;MF:2-alkenal reductase [NA;MF:peptidase activity;MF:cysteine-type peptidase activity
A0A2C9UEI7	Uncharacterized protein OS=Manihot esculenta OX=3983 GN=MANES_15G098900 PE=4 SV=1	1.34592	BP:nucleotide-sugar metabolic processMF:dTDP-glucose 4,6-dehydratase activity
A0A2C9V7I1	Uncharacterized protein OS=Manihot esculenta OX=3983 GN=MANES_09G035600 PE=3 SV=1	1.34364	MF:ATP binding;MF:nucleotide binding
A0A2C9UZ56	Uncharacterized protein OS=Manihot esculenta OX=3983 GN=MANES_11G068800 PE=4 SV=1	1.33781	BP:ER to Golgi vesicle-mediated transportCC:cytoplasm;CC:intracellular
A0A2C9WB78	Uncharacterized protein OS=Manihot esculenta OX=3983 GN=MANES_02G045000 PE=4 SV=1	1.33485	------
A0A2C9VHA2	Uncharacterized protein OS=Manihot esculenta OX=3983 GN=MANES_07G004200 PE=4 SV=1	1.33293	BP:phosphorylation;BP:oxidation-reduction processCC:integral component of membraneMF:kinase activity;MF:2-alkenal reductase [NA
A0A2C9VG55	Tubulin beta chain OS=Manihot esculenta OX=3983 GN=MANES_08G061700 PE=3 SV=1	1.33267	BP:cytoskeleton organization;BP:microtubule-based processCC:cytoplasm;CC:cytoskeleton;CC:microtubuleMF:structural constituent of cytoskeleton;MF:GTPase activity;MF:nucleotide binding;MF:GTP binding
A0A2C9UQS2	Uncharacterized protein OS=Manihot esculenta OX=3983 GN=MANES_13G044400 PE=4 SV=1	1.33073	CC:cytosolMF:nucleic acid binding
A0A2C9VEA6	Uncharacterized protein OS=Manihot esculenta OX=3983 GN=MANES_08G022200 PE=4 SV=1	1.32655	------
A0A251LGF6	Uncharacterized protein OS=Manihot esculenta OX=3983 GN=MANES_02G073200 PE=3 SV=1	1.32592	CC:plasma membrane
A0A2C9U148	Uncharacterized protein OS=Manihot esculenta OX=3983 GN=MANES_18G065000 PE=3 SV=1	1.32332	MF:protein domain specific binding
A0A2C9VXV7	Uncharacterized protein OS=Manihot esculenta OX=3983 GN=MANES_05G196400 PE=4 SV=1	1.32298	BP:regulation of photomorphogenesisMF:calcium ion binding
A0A2C9URI0	Uncharacterized protein OS=Manihot esculenta OX=3983 GN=MANES_13G068200 PE=4 SV=1	1.32288	CC:cytosol;CC:chloroplastMF:carboxymethylenebutenolidase activity;MF:hydrolase activity
A0A2C9VAC2	Uncharacterized protein OS=Manihot esculenta OX=3983 GN=MANES_09G127000 PE=4 SV=1	1.32267	BP:oxidation-reduction process;BP:metabolic processMF:catalytic activity;MF:4-coumarate-CoA ligase activity;MF:Photinus-luciferin 4-monooxygenas
A0A2C9URK7	Uncharacterized protein OS=Manihot esculenta OX=3983 GN=MANES_13G143400 PE=4 SV=1	1.32124	BP:cellular amino acid metabolic process;BP:biosynthetic processMF:transaminase activity;MF:L-phenylalanin;MF:catalytic activity;MF:L-tyrosin;MF:pyridoxal phosphate binding
A0A2C9VS99	S-adenosylmethionine synthase OS=Manihot esculenta OX=3983 GN=MANES_05G010500 PE=3 SV=1	1.32046	BP:S-adenosylmethionine biosynthetic process;BP:one-carbon metabolic processCC:cytosolMF:methionine adenosyltransferase activity;MF:nucleotide binding;MF:transferase activity;MF:metal ion binding;MF:ATP binding
A0A251KD97	Uncharacterized protein OS=Manihot esculenta OX=3983 GN=MANES_08G117400 PE=4 SV=1	1.318	BP:cytoplasmic translation;BP:maturation of LSU-rRNA from tricistronic rRNA transcripCC:cytosolic large ribosomal subunitMF:structural constituent of ribosome;MF:pol
A0A2C9V5K6	Ferredoxin OS=Manihot esculenta OX=3983 GN=MANES_10G123200 PE=3 SV=1	1.31676	BP:electron transport chain;BP:oxidation-reduction processCC:plastid;CC:chloroplastMF:iron-sulfur cluster binding;MF:2 iron, 2 sulfur cluster binding;MF:metal ion binding;MF:electron carrier activity
A0A2C9V082	Uncharacterized protein OS=Manihot esculenta OX=3983 GN=MANES_11G103000 PE=3 SV=1	1.31667	BP:peptidyl-pyrromethane cofactor linkage;BP:tetrapyrrole biosynthetic processCC:chloroplast envelope;CC:chloroplast stroma;CC:apoplastMF:hydroxymethylbilane synthase activity
A0A199UA86	D-3-phosphoglycerate dehydrogenase OS=Manihot esculenta OX=3983 GN=MANES_S068400 PE=3 SV=1	1.31536	BP:cellular amino acid biosynthetic process;BP:L-serine biosynthetic process;BP:metabolic process;BP:oxidation-reduction processMF:oxidoreductase activity, acting on the CH-OH group of donors, NAD or NADP as acceptor;MF:NAD binding;MF:phosphoglycerate dehydrogenase activity;MF:amino acid binding;MF:oxidoreductase activity
A0A2C9V1F5	Uncharacterized protein OS=Manihot esculenta OX=3983 GN=MANES_11G105100 PE=4 SV=1	1.31521	BP:carbohydrate metabolic process;BP:glucan catabolic processMF:hydrolase activity;MF:beta-glucosidase activity;MF:scopolin beta-glucosidase activity;MF:hydrolase activity, hydrolyzing O-glycosyl compounds
A0A2C9VW42	Uncharacterized protein OS=Manihot esculenta OX=3983 GN=MANES_05G138600 PE=3 SV=1	1.31429	BP:response to abscisic acid;BP:systemic acquired resistance;BP:protein catabolic process;BP:response to water deprivation;BP:proteolysisCC:endoplasmic reticulumMF:hydrolase activity;MF:aspartic-type endopeptidase activity;MF:peptidase activity
A0A0K0QRG4	Leucine-rich repeat receptor-like protein kinase OS=Manihot esculenta OX=3983 GN=LRPK2 PE=2 SV=1	1.31409	BP:protein phosphorylation;BP:phosphorylationCC:integral component of membrane;CC:membraneMF:kinase activity;MF:nucleotide binding;MF:protein kinase activity;MF:ATP binding
A0A2C9VV63	Uncharacterized protein OS=Manihot esculenta OX=3983 GN=MANES_05G110800 PE=4 SV=1	1.31402	BP:plant-type cell wall biogenesis;BP:cellulose biosynthetic process;BP:UDP-L-arabinose metabolic process;BP:plant-type cell wall organization or biogenesisCC:Golgi apparatus;CC:cytosolMF:UDP-arabinopyranose mutase activity;MF:intramolecular transferase activity;MF:glycogenin glucosyltransferase activity
A0A2C9U257	Uncharacterized protein OS=Manihot esculenta OX=3983 GN=MANES_18G099200 PE=4 SV=1	1.31336	CC:plasma membrane
A0A2C9UU70	Uncharacterized protein OS=Manihot esculenta OX=3983 GN=MANES_12G000500 PE=4 SV=1	1.31256	BP:carbohydrate metabolic processCC:plasma membrane;CC:plant-type cell wallMF:beta-N-acetylhexosaminidase activity;MF:hydrolase activity, hydrolyzing O-glycosyl compounds
A0A2C9VIW2	Uncharacterized protein OS=Manihot esculenta OX=3983 GN=MANES_07G014300 PE=4 SV=1	1.31248	BP:electron transport chainCC:anchored component of plasma membraneMF:electron carrier activity
A0A251J892	Uncharacterized protein OS=Manihot esculenta OX=3983 GN=MANES_15G186600 PE=4 SV=1	1.31167	BP:methylationCC:trans-Golgi network;CC:integral component of membrane;CC:membrane;CC:vacuolar membrane;CC:endosomeMF:S-adenosylmethionine-dependent methyltransferase activity;MF:methyltransferase activity
A0A2C9VET7	Uncharacterized protein OS=Manihot esculenta OX=3983 GN=MANES_08G088900 PE=4 SV=1	1.31126	------
A0A2C9W684	Uncharacterized protein (Fragment) OS=Manihot esculenta OX=3983 GN=MANES_03G053800 PE=4 SV=1	1.31061	------
A0A2C9VTU2	Pyruvate dehydrogenase E1 component subunit alpha OS=Manihot esculenta OX=3983 GN=MANES_05G016500 PE=4 SV=1	1.31004	BP:acetyl-CoA biosynthetic process from pyruvate;BP:metabolic process;BP:oxidation-reduction processCC:intracellular membrane-bounded organelle;CC:chloroplast envelope;CC:chloroplast stromaMF:pyruvate dehydrogenas;MF:oxidoreductase activity, acting on the aldehyde or oxo group of donors, disulfide as acceptor;MF:oxidoreductase activity
A0A2C9VE26	Uncharacterized protein OS=Manihot esculenta OX=3983 GN=MANES_09G178300 PE=4 SV=1	1.30941	------
A0A2C9VAE6	Tubulin-specific chaperone A OS=Manihot esculenta OX=3983 GN=MANES_09G132900 PE=3 SV=1	1.30882	BP:post-chaperonin tubulin folding pathway;BP:tubulin complex assemblyCC:cytoplasm;CC:cytoskeleton;CC:cytosol;CC:microtubuleMF:beta-tubulin binding
A0A2C9W7R3	Uroporphyrinogen decarboxylase OS=Manihot esculenta OX=3983 GN=MANES_03G101500 PE=3 SV=1	1.30762	BP:protoporphyrinogen IX biosynthetic process;BP:porphyrin-containing compound biosynthetic processCC:cytosolMF:lyase activity;MF:carboxy-lyase activity;MF:uroporphyrinogen decarboxylase activity
A0A2C9WL79	Peptidyl-prolyl cis-trans isomerase OS=Manihot esculenta OX=3983 GN=MANES_01G161300 PE=3 SV=1	1.30692	BP:protein peptidyl-prolyl isomerization;BP:protein foldingMF:isomerase activity;MF:peptidyl-prolyl cis-trans isomerase activity
A0A2C9W393	Uncharacterized protein OS=Manihot esculenta OX=3983 GN=MANES_04G165200 PE=4 SV=1	1.30594	BP:response to osmotic stress;BP:response to abscisic acidCC:plasmodesmaMF:calcium-dependent phospholipid binding;MF:calcium ion binding
A0A2C9V9R9	Uncharacterized protein OS=Manihot esculenta OX=3983 GN=MANES_09G053200 PE=4 SV=1	1.30499	CC:integral component of membrane;CC:membraneMF:heat shock protein binding;MF:unfolded protein binding
A0A2C9U6K2	Uncharacterized protein OS=Manihot esculenta OX=3983 GN=MANES_17G069100 PE=4 SV=1	1.30133	------
A0A2C9UD13	Uncharacterized protein OS=Manihot esculenta OX=3983 GN=MANES_15G012900 PE=4 SV=1	1.30039	BP:metal ion transportMF:metal ion binding
A0A2C9W4V6	Uncharacterized protein OS=Manihot esculenta OX=3983 GN=MANES_04G150200 PE=4 SV=1	1.30027	BP:proteolysisCC:cell wallMF:serine-type endopeptidase activity;MF:hydrolase activity
A0A2C9W7Q3	Inosine triphosphate pyrophosphatase OS=Manihot esculenta OX=3983 GN=MANES_03G152700 PE=3 SV=1	1.3	BP:deoxyribonucleoside triphosphate catabolic process;BP:nucleoside triphosphate catabolic process;BP:nucleotide metabolic processCC:cytoplasmMF:hydrolase activity;MF:nucleotide binding;MF:nucleotide diphosphatase activity;MF:nucleoside-triphosphate diphosphatase activity;MF:metal ion binding;MF:NADH pyrophosphatase activity
A0A2C9WGT4	Uncharacterized protein OS=Manihot esculenta OX=3983 GN=MANES_01G012500 PE=4 SV=1	1.29926	CC:integral component of membrane;CC:membrane
A0A251J5V5	Uncharacterized protein OS=Manihot esculenta OX=3983 GN=MANES_15G134500 PE=3 SV=1	1.29922	BP:pollen maturation;BP:mitochondrial fissionCC:cell cortex;CC:plasma membrane;CC:cell plate;CC:plasmodesmaMF:GTPase activity;MF:nucleotide binding;MF:GTP binding
A0A2C9VQA4	Acyl carrier protein OS=Manihot esculenta OX=3983 GN=MANES_06G125400 PE=3 SV=1	1.29904	BP:fatty acid biosynthetic process;BP:oxidation-reduction processMF:phosphopantetheine binding;MF:oxidoreductase activity
A0A251LJA3	Uncharacterized protein OS=Manihot esculenta OX=3983 GN=MANES_04G118100 PE=4 SV=1	1.29806	------
A0A2C9VR31	Uncharacterized protein OS=Manihot esculenta OX=3983 GN=MANES_06G151000 PE=4 SV=1	1.29703	MF:anthranilate N-benzoyltransferase activity;MF:transferase activity, transferring acyl groups other than amino-acyl groups
A0A251LD04	Uncharacterized protein OS=Manihot esculenta OX=3983 GN=MANES_03G205000 PE=4 SV=1	1.29675	BP:metabolic processMF:transferase activity, transferring acyl groups, acyl groups converted into alkyl on transfer;MF:catalytic activity;MF:lyase activity
A0A2C9WLE3	Glycosyltransferase OS=Manihot esculenta OX=3983 GN=MANES_01G162500 PE=3 SV=1	1.29664	BP:flavonoid glucuronidation;BP:flavonoid biosynthetic process;BP:metabolic processCC:intracellular membrane-bounded organelleMF:quercetin 7-O-glucosyltransferase activity;MF:transferase activity, transferring glycosyl groups;MF:quercetin 3-O-glucosyltransferase activity;MF:transferase activity;MF:transferase activity, transferring hexosyl groups
A0A2C9W6X6	Uncharacterized protein OS=Manihot esculenta OX=3983 GN=MANES_03G127000 PE=4 SV=1	1.29464	BP:granum assembly;BP:intracellular protein transportCC:chloroplast envelope;CC:chloroplast stroma
A0A2C9UBP1	Profilin OS=Manihot esculenta OX=3983 GN=MANES_16G107600 PE=3 SV=1	1.29374	CC:cytoskeleton;CC:cytoplasmMF:actin binding
A0A199U9G0	DNA helicase OS=Manihot esculenta OX=3983 GN=MANES_S101400 PE=3 SV=1	1.29214	BP:DNA replication initiation;BP:DNA replication;BP:DNA duplex unwindingCC:MCM complex;CC:cytosol;CC:nucleus;CC:THO complexMF:hydrolase activity;MF:helicase activity;MF:DNA binding;MF:DNA helicase activity;MF:nucleotide binding;MF:ATP binding
A0A2C9VS28	DNA replication licensing factor MCM7 OS=Manihot esculenta OX=3983 GN=MCM7 PE=3 SV=1	1.29196	BP:DNA replication initiation;BP:DNA replication;BP:DNA duplex unwinding;BP:cell cycleCC:cytoplasm;CC:MCM complex;CC:nucleus;CC:THO complexMF:hydrolase activity;MF:helicase activity;MF:ATP binding;MF:DNA binding;MF:DNA helicase activity;MF:nucleotide binding
A0A2C9VW40	Plastocyanin OS=Manihot esculenta OX=3983 GN=MANES_05G142000 PE=3 SV=1	1.29154	BP:electron transport chain;BP:oxidation-reduction processCC:chloroplast thylakoid membrane;CC:thylakoid;CC:membrane;CC:chloroplastMF:copper ion binding;MF:metal ion binding;MF:electron carrier activity
A0A2C9W6Y9	Uncharacterized protein OS=Manihot esculenta OX=3983 GN=MANES_03G128500 PE=4 SV=1	1.29125	MF:RNA binding;MF:nucleic acid binding;MF:nucleotide binding
A0A2C9UEU5	Thiamine thiazole synthase, chloroplastic OS=Manihot esculenta OX=3983 GN=THI1 PE=3 SV=1	1.2912	BP:thiamine biosynthetic process;BP:response to stress;BP:thiazole biosynthetic process;BP:oxidation-reduction processCC:plastid;CC:chloroplast stroma;CC:cytosol;CC:chloroplastMF:oxidoreductase activity;MF:metal ion binding
A0A2C9UKX9	Uncharacterized protein OS=Manihot esculenta OX=3983 GN=MANES_14G078700 PE=4 SV=1	1.29086	BP:chlorophyll biosynthetic process;BP:tRNA processing;BP:cofactor biosynthetic process;BP:photosynthesis;BP:oxidation-reduction processMF:oxidoreductase activity, acting on the CH-CH group of donors, NAD or NADP as acceptor;MF:flavin adenine dinucleotide binding;MF:geranylgeranyl reductase activity;MF:FAD binding
A0A2C9UCR0	Uncharacterized protein OS=Manihot esculenta OX=3983 GN=MANES_15G004800 PE=3 SV=1	1.28913	BP:metabolic process;BP:oxidation-reduction processMF:aldehyde dehydrogenas;MF:oxidoreductase activity, acting on the aldehyde or oxo group of donors, NAD or NADP as acceptor;MF:oxidoreductase activity
A0A2C9VEN0	7,8-dihydroneopterin aldolase OS=Manihot esculenta OX=3983 GN=MANES_08G035800 PE=3 SV=1	1.28865	BP:tetrahydrofolate biosynthetic process;BP:folic acid-containing compound metabolic process;BP:folic acid biosynthetic processMF:dihydroneopterin aldolase activity;MF:lyase activity
A0A2C9URJ3	Uncharacterized protein OS=Manihot esculenta OX=3983 GN=MANES_13G133700 PE=4 SV=1	1.28832	MF:catalytic activity;MF:coenzyme binding
A0A2C9W1M2	Uncharacterized protein OS=Manihot esculenta OX=3983 GN=MANES_04G040500 PE=3 SV=1	1.28716	BP:biotin biosynthetic processMF:4 iron, 4 sulfur cluster binding;MF:iron-sulfur cluster binding;MF:2 iron, 2 sulfur cluster binding;MF:catalytic activity;MF:zinc ion binding;MF:biotin synthase activity;MF:metal ion binding
A0A2C9U9U3	Uncharacterized protein OS=Manihot esculenta OX=3983 GN=MANES_16G075300 PE=4 SV=1	1.28534	BP:protein import into nucleus;BP:positive regulation of transcription, DNA-templated;BP:mRNA export from nucleusCC:nuclear pore outer ringMF:structural constituent of nuclear pore
A0A2C9WAG9	Uncharacterized protein OS=Manihot esculenta OX=3983 GN=MANES_02G030700 PE=4 SV=1	1.28466	------
A0A2C9VBP6	Uncharacterized protein OS=Manihot esculenta OX=3983 GN=MANES_09G125600 PE=4 SV=1	1.28368	BP:nucleoside metabolic processCC:integral component of membrane;CC:membraneMF:catalytic activity
A0A2C9VAG4	Uncharacterized protein OS=Manihot esculenta OX=3983 GN=MANES_09G126000 PE=4 SV=1	1.2812	BP:nucleoside metabolic processMF:catalytic activity
A0A2C9WEL7	Succinate dehydrogenase [ubiquinone] flavoprotein subunit, mitochondrial OS=Manihot esculenta OX=3983 GN=MANES_02G093200 PE=3 SV=1	1.28113	BP:tricarboxylic acid cycle;BP:electron transport chain;BP:oxidation-reduction processCC:membrane;CC:mitochondrial inner membraneMF:flavin adenine dinucleotide binding;MF:oxidoreductase activity, acting on the CH-CH group of donors;MF:succinate dehydrogenas;MF:oxidoreductase activity
A0A251K3W2	Uncharacterized protein OS=Manihot esculenta OX=3983 GN=MANES_09G058900 PE=3 SV=1	1.28062	BP:cytoplasmic translation;BP:translational elongationCC:ribosome;CC:cytosolic large ribosomal subunit;CC:preribosome, large subunit precursor;CC:intracellularMF:large ribosomal subunit rRNA binding;MF:structural constituent of ribosome
A0A2C9UKQ3	Uncharacterized protein OS=Manihot esculenta OX=3983 GN=MANES_14G076000 PE=4 SV=1	1.27895	------
A0A2C9WI40	Uncharacterized protein OS=Manihot esculenta OX=3983 GN=MANES_01G011300 PE=4 SV=1	1.27844	BP:ribosome biogenesis;BP:translationCC:ribosome;CC:cytosolic large ribosomal subunit;CC:integral component of membrane;CC:membrane;CC:intracellularMF:structural constituent of ribosome;MF:RNA binding
A0A2C9UQ36	U6 snRNA-associated Sm-like protein LSm5 OS=Manihot esculenta OX=3983 GN=LSM5 PE=3 SV=1	1.2783	BP:response to abscisic acid;BP:response to water deprivation
A0A2C9UCU3	Uncharacterized protein OS=Manihot esculenta OX=3983 GN=MANES_15G042500 PE=4 SV=1	1.27474	BP:ribosomal large subunit biogenesis;BP:translationCC:ribosome;CC:cytosolic large ribosomal subunit;CC:intracellularMF:structural constituent of ribosome
A0A2C9W5M8	Uncharacterized protein OS=Manihot esculenta OX=3983 GN=MANES_03G081600 PE=4 SV=1	1.27448	BP:fucose metabolic process;BP:carbohydrate metabolic processCC:integral component of membraneMF:transferase activity;MF:transferase activity, transferring glycosyl groups
A0A2C9W5M2	Uncharacterized protein OS=Manihot esculenta OX=3983 GN=MANES_03G032900 PE=4 SV=1	1.27393	BP:cellular response to oxidative stress;BP:protein folding;BP:glycerol ether metabolic process;BP:sulfate assimilation;BP:cell redox homeostasis;BP:oxidation-reduction processCC:cell;CC:chloroplastMF:protein disulfide oxidoreductase activity;MF:oxidoreductase activity, acting on a sulfur group of donors, disulfide as acceptor
A0A2C9VS56	Uncharacterized protein OS=Manihot esculenta OX=3983 GN=MANES_06G109500 PE=3 SV=1	1.27318	BP:RNA secondary structure unwindingMF:hydrolase activity;MF:ATP-dependent RNA helicase activity;MF:nucleotide binding;MF:nucleic acid binding;MF:helicase activity;MF:ATP binding
A0A2C9VCF8	Uncharacterized protein OS=Manihot esculenta OX=3983 GN=MANES_09G149100 PE=4 SV=1	1.27281	------
A0A2C9UE54	Uncharacterized protein OS=Manihot esculenta OX=3983 GN=MANES_15G050800 PE=3 SV=1	1.27213	BP:metabolic process;BP:branched-chain amino acid biosynthetic processCC:chloroplast stromaMF:catalytic activity;MF:dihydroxy-acid dehydratase activity
A0A2C9WH46	Uncharacterized protein OS=Manihot esculenta OX=3983 GN=MANES_01G028300 PE=4 SV=1	1.26912	CC:anchored component of plasma membraneMF:polysaccharide binding;MF:hydrolase activity, hydrolyzing O-glycosyl compounds
Q94F89	Phenylalanine ammonia-lyase OS=Manihot esculenta OX=3983 GN=PAL2 PE=3 SV=1	1.26862	BP:DNA methylation;BP:DNA methylation on cytosine within a CNG sequence;BP:L-phenylalanine catabolic process;BP:zygote asymmetric cytokinesis in embryo sac;BP:chromatin silencing;BP:cinnamic acid biosynthetic process;BP:transcription, DNA-templated;BP:histone H3-K9 methylation;BP:negative regulation of gene expression, epigenetic;BP:phenylpropanoid metabolic processCC:cytoplasm;CC:nucleusMF:ammon…
A0A2C9VKU7	Pyruvate kinase OS=Manihot esculenta OX=3983 GN=MANES_07G056100 PE=3 SV=1	1.26793	BP:phosphorylation;BP:glycolytic processMF:potassium ion binding;MF:magnesium ion binding;MF:kinase activity;MF:catalytic activity;MF:transferase activity;MF:pyruvate kinase activity
A0A2C9U752	Uncharacterized protein OS=Manihot esculenta OX=3983 GN=MANES_16G000600 PE=4 SV=1	1.26736	BP:oxidation-reduction process;BP:porphyrin-containing compound biosynthetic processMF:coproporphyrinogen oxidase activity
A0A2C9WHP3	Uncharacterized protein OS=Manihot esculenta OX=3983 GN=MANES_02G224200 PE=4 SV=1	1.26357	CC:chloroplastMF:RNA binding;MF:nucleic acid binding;MF:nucleotide binding
A0A2C9UWV0	Uncharacterized protein OS=Manihot esculenta OX=3983 GN=MANES_12G089400 PE=4 SV=1	1.26351	MF:DNA binding
A0A2C9V270	Uroporphyrinogen decarboxylase OS=Manihot esculenta OX=3983 GN=MANES_10G005300 PE=3 SV=1	1.26186	BP:response to cytokinin;BP:protoporphyrinogen IX biosynthetic process;BP:porphyrin-containing compound biosynthetic processCC:chloroplast envelope;CC:chloroplast stroma;CC:cytosolMF:lyase activity;MF:carboxy-lyase activity;MF:uroporphyrinogen decarboxylase activity
A0A2C9UUP9	Uncharacterized protein OS=Manihot esculenta OX=3983 GN=MANES_12G081000 PE=4 SV=1	1.26103	CC:integral component of membrane;CC:membrane
A0A0C5AU57	FRK4 protein OS=Manihot esculenta OX=3983 GN=FRK4 PE=2 SV=1	1.26022	BP:phosphorylation;BP:carbohydrate phosphorylation;BP:D-ribose metabolic processMF:phosphotransferase activity, alcohol group as acceptor;MF:kinase activity;MF:transferase activity;MF:fructokinase activity;MF:ribokinase activity
A0A2C9UEW3	Pectate lyase OS=Manihot esculenta OX=3983 GN=MANES_15G048700 PE=3 SV=1	1.25947	BP:pectin catabolic processCC:integral component of membraneMF:pectate lyase activity;MF:lyase activity;MF:metal ion binding
A0A2C9W5C2	Uncharacterized protein OS=Manihot esculenta OX=3983 GN=MANES_03G073800 PE=3 SV=1	1.2587	BP:phospholipid metabolic process;BP:arachidonic acid secretion;BP:lipid catabolic processCC:Golgi apparatus;CC:extracellular regionMF:calcium ion binding;MF:phospholipase A2 activity
A0A2C9U6Q7	Uncharacterized protein OS=Manihot esculenta OX=3983 GN=MANES_17G101400 PE=4 SV=1	1.25804	MF:RNA binding;MF:nucleic acid binding;MF:nucleotide binding
A0A2C9V0Y6	Peptidyl-prolyl cis-trans isomerase OS=Manihot esculenta OX=3983 GN=MANES_11G090400 PE=3 SV=1	1.25753	BP:protein peptidyl-prolyl isomerization;BP:protein foldingMF:isomerase activity;MF:peptidyl-prolyl cis-trans isomerase activity
A0A2C9UFM2	Uncharacterized protein OS=Manihot esculenta OX=3983 GN=MANES_15G097000 PE=4 SV=1	1.25751	------
A0A2C9VRK2	Uncharacterized protein OS=Manihot esculenta OX=3983 GN=MANES_06G089300 PE=4 SV=1	1.25595	BP:proteolysisMF:ATP-dependent peptidase activity;MF:zinc ion binding
A0A2C9UG14	40S ribosomal protein S4 OS=Manihot esculenta OX=3983 GN=MANES_15G111900 PE=3 SV=1	1.25546	BP:translationCC:ribosome;CC:intracellular;CC:cytosolic small ribosomal subunitMF:structural constituent of ribosome;MF:RNA binding;MF:rRNA binding
A0A251IX64	Uncharacterized protein OS=Manihot esculenta OX=3983 GN=MANES_17G124400 PE=4 SV=1	1.25519	CC:integral component of membrane
A0A2C9V1L6	Uncharacterized protein OS=Manihot esculenta OX=3983 GN=MANES_11G150100 PE=4 SV=1	1.25434	------
A0A2C9VQP8	Uncharacterized protein OS=Manihot esculenta OX=3983 GN=MANES_06G061800 PE=4 SV=1	1.25434	CC:integral component of membrane;CC:membrane
A0A2C9USM1	Uncharacterized protein OS=Manihot esculenta OX=3983 GN=MANES_13G133200 PE=4 SV=1	1.25388	------
A0A2C9VHL9	Uncharacterized protein OS=Manihot esculenta OX=3983 GN=MANES_08G134600 PE=3 SV=1	1.25286	BP:protein secretion;BP:protein transportCC:chloroplast envelope;CC:chloroplast thylakoid membrane;CC:integral component of membrane;CC:membrane;CC:plasma membrane;CC:TAT protein transport complexMF:protein transporter activity
A0A2C9WH02	Uncharacterized protein OS=Manihot esculenta OX=3983 GN=MANES_02G198500 PE=4 SV=1	1.25272	BP:transportCC:integral component of membrane;CC:intracellularMF:transporter activity
A0A2C9VLM6	Uncharacterized protein OS=Manihot esculenta OX=3983 GN=MANES_06G007100 PE=4 SV=1	1.2517	BP:phosphatidylcholine biosynthetic process;BP:metabolic process;BP:methylationCC:cytoplasmMF:phosphoethanolamine N-methyltransferase activity;MF:methyltransferase activity
A0A2C9W4J9	Uncharacterized protein OS=Manihot esculenta OX=3983 GN=MANES_04G139700 PE=4 SV=1	1.25119	BP:fatty acid omega-oxidation;BP:oxidation-reduction processMF:flavin adenine dinucleotide binding;MF:oxidoreductase activity, acting on CH-OH group of donors;MF:mandelonitrile lyase activity
A0A2C9W6P0	Uncharacterized protein OS=Manihot esculenta OX=3983 GN=MANES_03G066700 PE=3 SV=1	1.25097	BP:proteolysisCC:cell wallMF:serine-type endopeptidase activity;MF:hydrolase activity;MF:peptidase activity;MF:serine-type peptidase activity
A0A2C9US61	Uncharacterized protein OS=Manihot esculenta OX=3983 GN=MANES_13G154400 PE=4 SV=1	1.25	BP:response to abscisic acid;BP:histone deacetylation;BP:seed germination;BP:developmental vegetative growth;BP:flower development;BP:response to saltCC:nucleus
A0A2C9W4F1	Uncharacterized protein OS=Manihot esculenta OX=3983 GN=MANES_03G039900 PE=3 SV=1	1.24866	BP:response to cytokinin;BP:auxin-activated signaling pathway;BP:oxalate metabolic process;BP:removal of superoxide radicals;BP:oxidation-reduction processCC:apoplast;CC:nucleus;CC:extracellular matrix;CC:extracellular region;CC:plant-type cell wallMF:manganese ion binding;MF:nutrient reservoir activity;MF:superoxide dismutase activity;MF:metal ion binding;MF:oxalate decarboxylase activity
A0A2C9UMT5	Uncharacterized protein OS=Manihot esculenta OX=3983 GN=MANES_13G005600 PE=4 SV=1	1.24759	------
A0A2C9V4P5	Uncharacterized protein OS=Manihot esculenta OX=3983 GN=MANES_10G085800 PE=3 SV=1	1.24759	BP:proteolysis involved in cellular protein catabolic process;BP:secondary metabolic process;BP:proteolysisCC:integral component of membraneMF:serine-type carboxypeptidase activity;MF:transferase activity, transferring acyl groups other than amino-acyl groups
A0A2C9W773	Aminopeptidase OS=Manihot esculenta OX=3983 GN=MANES_03G050900 PE=3 SV=1	1.24751	BP:peptide catabolic process;BP:proteolysisCC:cytosol;CC:plasma membraneMF:aminopeptidase activity;MF:peptide binding;MF:hydrolase activity;MF:N-1-naphthylphthalamic acid binding;MF:zinc ion binding;MF:metalloaminopeptidase activity;MF:peptidase activity;MF:metal ion binding;MF:metallopeptidase activity
A0A2C9UK69	Glyceraldehyde-3-phosphate dehydrogenase OS=Manihot esculenta OX=3983 GN=MANES_14G054600 PE=3 SV=1	1.24661	BP:glucose metabolic process;BP:oxidation-reduction processMF:NADP binding;MF:NAD binding;MF:oxidoreductase activity, acting on the aldehyde or oxo group of donors, NAD or NADP as acceptor;MF:oxidoreductase activity
A0A2C9V7U0	Uncharacterized protein OS=Manihot esculenta OX=3983 GN=MANES_09G044400 PE=4 SV=1	1.24629	CC:viral nucleocapsid;CC:intracellular ribonucleoprotein complex;CC:chloroplastMF:nucleotide binding;MF:RNA binding;MF:nucleic acid binding
A0A2C9U0N0	Uncharacterized protein OS=Manihot esculenta OX=3983 GN=MANES_18G047000 PE=4 SV=1	1.24553	MF:metal ion binding;MF:zinc ion binding
A0A2C9UNN3	Uncharacterized protein OS=Manihot esculenta OX=3983 GN=MANES_14G170600 PE=4 SV=1	1.24541	MF:calcium ion binding
A0A2C9UD78	Uncharacterized protein OS=Manihot esculenta OX=3983 GN=MANES_15G050100 PE=3 SV=1	1.24535	BP:alkane biosynthetic processCC:endoplasmic reticulum;CC:integral component of membrane;CC:membraneMF:heme binding;MF:metal ion binding
A0A2C9UP62	Glycosyltransferase OS=Manihot esculenta OX=3983 GN=MANES_13G051300 PE=3 SV=1	1.24522	BP:anthocyanin-containing compound biosynthetic process;BP:flavonoid glucuronidation;BP:metabolic processCC:intracellular membrane-bounded organelleMF:quercetin 7-O-glucosyltransferase activity;MF:transferase activity, transferring glycosyl groups;MF:quercetin 3-O-glucosyltransferase activity;MF:transferase activity;MF:transferase activity, transferring hexosyl groups;MF:anthocyanidin 3-O-glucosy…
A0A2C9UQW1	Uncharacterized protein OS=Manihot esculenta OX=3983 GN=MANES_13G113500 PE=4 SV=1	1.24498	BP:RNA phosphodiester bond hydrolysis, endonucleolytic;BP:RNA phosphodiester bond hydrolysis;BP:production of siRNA involved in RNA interference;BP:primary miRNA processing;BP:pre-miRNA processing;BP:RNA processingCC:nucleusMF:ribonuclease III activity;MF:double-stranded RNA binding
A0A2C9VCH7	Acyl carrier protein OS=Manihot esculenta OX=3983 GN=MANES_09G160200 PE=3 SV=1	1.24488	BP:fatty acid biosynthetic process;BP:oxidation-reduction processMF:phosphopantetheine binding;MF:oxidoreductase activity
A0A2C9VEA2	Uncharacterized protein OS=Manihot esculenta OX=3983 GN=MANES_08G075000 PE=4 SV=1	1.24364	------
A0A2C9W5T6	Uncharacterized protein OS=Manihot esculenta OX=3983 GN=MANES_03G014900 PE=4 SV=1	1.24358	------
A0A2C9VUN0	Uncharacterized protein OS=Manihot esculenta OX=3983 GN=MANES_05G090000 PE=4 SV=1	1.24291	BP:defense response;BP:response to biotic stimulusCC:membrane
A0A2C9U007	Uncharacterized protein OS=Manihot esculenta OX=3983 GN=MANES_18G037300 PE=4 SV=1	1.24192	------
A0A199UB18	Uncharacterized protein OS=Manihot esculenta OX=3983 GN=MANES_S068500 PE=3 SV=1	1.24146	BP:flavonoid glucuronidation;BP:flavonoid biosynthetic process;BP:metabolic processCC:intracellular membrane-bounded organelleMF:quercetin 7-O-glucosyltransferase activity;MF:transferase activity, transferring glycosyl groups;MF:quercetin 3-O-glucosyltransferase activity;MF:transferase activity;MF:transferase activity, transferring hexosyl groups
A0A2C9UA45	Uncharacterized protein OS=Manihot esculenta OX=3983 GN=MANES_16G083200 PE=4 SV=1	1.24127	BP:methylation;BP:lipid biosynthetic processCC:trans-Golgi network;CC:vacuolar membrane;CC:endosomeMF:S-adenosylmethionine-dependent methyltransferase activity
A0A2C9WNW9	Uncharacterized protein OS=Manihot esculenta OX=3983 GN=MANES_01G161100 PE=3 SV=1	1.23992	BP:vitamin B6 biosynthetic process;BP:metabolic process;BP:pyridoxal phosphate biosynthetic processMF:pyridoxal 5'-phosphate synthas;MF:catalytic activity
A0A2C9U8G8	Uncharacterized protein OS=Manihot esculenta OX=3983 GN=MANES_16G036100 PE=4 SV=1	1.23985	MF:hydrolase activity
A0A2C9WKG6	Uncharacterized protein OS=Manihot esculenta OX=3983 GN=MANES_01G086200 PE=4 SV=1	1.23969	------
A0A2C9UIP5	Uncharacterized protein OS=Manihot esculenta OX=3983 GN=MANES_14G009400 PE=3 SV=1	1.23945	BP:ubiquitin-dependent protein catabolic process
A0A2C9U0I5	Uncharacterized protein OS=Manihot esculenta OX=3983 GN=MANES_18G016100 PE=4 SV=1	1.23944	CC:intracellular organelle part;CC:cytoplasmic part;CC:intracellular membrane-bounded organelle
A0A2C9W8R7	Uncharacterized protein OS=Manihot esculenta OX=3983 GN=MANES_03G136600 PE=3 SV=1	1.23937	BP:protein transport;BP:protein folding
A0A2C9UK91	Uncharacterized protein OS=Manihot esculenta OX=3983 GN=MANES_14G095700 PE=4 SV=1	1.23862	------
A0A2C9VMY4	Uncharacterized protein OS=Manihot esculenta OX=3983 GN=MANES_06G046800 PE=4 SV=1	1.23833	------
A0A251JZ42	Uncharacterized protein OS=Manihot esculenta OX=3983 GN=MANES_10G070500 PE=4 SV=1	1.23818	BP:carbohydrate metabolic process;BP:glucan catabolic processCC:integral component of membrane;CC:membrane;CC:plasma membraneMF:hydrolase activity;MF:beta-glucosidase activity;MF:scopolin beta-glucosidase activity;MF:hydrolase activity, hydrolyzing O-glycosyl compounds
A0A2C9VAA6	Uncharacterized protein OS=Manihot esculenta OX=3983 GN=MANES_09G129400 PE=4 SV=1	1.23678	CC:integral component of membrane;CC:membrane
A0A2C9V2B2	Uncharacterized protein OS=Manihot esculenta OX=3983 GN=MANES_11G110000 PE=4 SV=1	1.23655	BP:protein glycosylationCC:integral component of membraneMF:acetylglucosaminyltransferase activity;MF:alpha-1,3-mannosylglycoprotein 2-beta-N-acetylglucosaminyltransferase activity
A0A2C9U368	Uncharacterized protein OS=Manihot esculenta OX=3983 GN=MANES_18G105400 PE=4 SV=1	1.23591	BP:transportCC:integral component of membrane;CC:intracellularMF:transporter activity
A0A2C9UP55	Uncharacterized protein OS=Manihot esculenta OX=3983 GN=MANES_13G051800 PE=3 SV=1	1.23541	BP:carbohydrate metabolic process;BP:metabolic processCC:anchored component of plasma membraneMF:hydrolase activity;MF:polysaccharide binding;MF:hydrolase activity, acting on glycosyl bonds;MF:hydrolase activity, hydrolyzing O-glycosyl compounds
A0A2C9V071	40S ribosomal protein S12 OS=Manihot esculenta OX=3983 GN=MANES_11G065300 PE=3 SV=1	1.23497	BP:translationCC:intracellular;CC:cytosolic small ribosomal subunit;CC:ribosomeMF:structural constituent of ribosome
A0A2C9V0C6	Carboxypeptidase OS=Manihot esculenta OX=3983 GN=MANES_11G111000 PE=3 SV=1	1.23394	BP:proteolysis involved in cellular protein catabolic process;BP:proteolysisMF:hydrolase activity;MF:carboxypeptidase activity;MF:serine-type carboxypeptidase activity;MF:peptidase activity
A0A2C9W183	Uncharacterized protein OS=Manihot esculenta OX=3983 GN=MANES_04G055200 PE=3 SV=1	1.23379	BP:translationCC:ribosome;CC:cytosolic large ribosomal subunit;CC:intracellularMF:structural constituent of ribosome;MF:RNA binding
A0A2C9U774	Peroxidase OS=Manihot esculenta OX=3983 GN=MANES_17G118100 PE=3 SV=1	1.23296	BP:cellular oxidant detoxification;BP:hydrogen peroxide catabolic process;BP:response to oxidative stress;BP:oxidation-reduction processCC:extracellular regionMF:heme binding;MF:peroxidase activity;MF:metal ion binding;MF:oxidoreductase activity
A0A2C9UV58	Uncharacterized protein OS=Manihot esculenta OX=3983 GN=MANES_12G092100 PE=4 SV=1	1.23256	BP:small GTPase mediated signal transductionCC:intracellularMF:hydrolase activity;MF:GTPase activity;MF:GTP binding
A0A2C9U1I8	Uncharacterized protein OS=Manihot esculenta OX=3983 GN=MANES_18G078500 PE=4 SV=1	1.23251	BP:heme biosynthetic process;BP:tetrapyrrole biosynthetic processCC:cytosolMF:porphobilinogen synthase activity;MF:catalytic activity;MF:zinc ion binding;MF:metal ion binding
A0A2C9VZ93	Uncharacterized protein OS=Manihot esculenta OX=3983 GN=MANES_04G034100 PE=4 SV=1	1.23137	------
A0A2C9WIZ4	Uncharacterized protein OS=Manihot esculenta OX=3983 GN=MANES_01G088500 PE=4 SV=1	1.23123	------
A0A2C9UP63	Glycosyltransferase OS=Manihot esculenta OX=3983 GN=MANES_13G056700 PE=3 SV=1	1.23008	BP:metabolic processMF:transferase activity, transferring hexosyl groups;MF:transferase activity;MF:transferase activity, transferring glycosyl groups
A0A2C9V2V2	Uncharacterized protein OS=Manihot esculenta OX=3983 GN=MANES_10G031000 PE=4 SV=1	1.22991	BP:cytoplasmic translation;BP:translationCC:ribosome;CC:cytosolic large ribosomal subunit;CC:intracellularMF:structural constituent of ribosome
A0A2C9URB3	Uncharacterized protein OS=Manihot esculenta OX=3983 GN=MANES_13G089100 PE=4 SV=1	1.22893	BP:transportCC:integral component of membrane;CC:intracellularMF:transporter activity
A0A2C9UEF9	Uncharacterized protein OS=Manihot esculenta OX=3983 GN=MANES_15G033600 PE=4 SV=1	1.22876	BP:sulfate assimilation;BP:phosphorylationMF:adenylylsulfate kinase activity;MF:sulfate adenylyltransferas
A0A2C9VFU1	Acyl carrier protein OS=Manihot esculenta OX=3983 GN=MANES_08G125600 PE=3 SV=1	1.22807	BP:fatty acid biosynthetic process;BP:oxidation-reduction processMF:phosphopantetheine binding;MF:oxidoreductase activity
A0A2C9W2D8	Uncharacterized protein OS=Manihot esculenta OX=3983 GN=MANES_04G142700 PE=4 SV=1	1.22786	BP:regulation of cytoplasmic mRNA processing body assembly;BP:stress granule assemblyCC:cytoplasmic stress granuleMF:pol
A0A2C9UWL8	Uncharacterized protein OS=Manihot esculenta OX=3983 GN=MANES_12G098600 PE=3 SV=1	1.2278	BP:farnesyl diphosphate biosynthetic process;BP:isoprenoid biosynthetic process;BP:geranylgeranyl diphosphate biosynthetic process;BP:geranyl diphosphate biosynthetic process;BP:carotenoid biosynthetic process;BP:oxidation-reduction processCC:chloroplastMF:dimethylallyltranstransferase activity;MF:farnesyltranstransferase activity;MF:2-alkenal reductase [NA;MF:transferase activity;MF:geranyltrans…
A0A2C9U5T4	Uncharacterized protein OS=Manihot esculenta OX=3983 GN=MANES_17G071300 PE=4 SV=1	1.22767	BP:oxidation-reduction process;BP:metabolic processMF:catalytic activity;MF:pyruvate dehydrogenas
A0A2C9UL95	Uncharacterized protein OS=Manihot esculenta OX=3983 GN=MANES_14G142300 PE=3 SV=1	1.22727	BP:protein phosphorylation;BP:phosphorylation;BP:oxidation-reduction processCC:integral component of membrane;CC:membraneMF:kinase activity;MF:nucleotide binding;MF:protein serine/threonine kinase activity;MF:transferase activity;MF:protein kinase activity;MF:2-alkenal reductase [NA;MF:ATP binding
A0A0C4ZR11	Ann5 protein OS=Manihot esculenta OX=3983 GN=Ann5 PE=2 SV=1	1.22692	BP:response to osmotic stress;BP:response to abscisic acidCC:plasmodesmaMF:calcium-dependent phospholipid binding;MF:calcium ion binding
A0A2C9W9L9	Uncharacterized protein OS=Manihot esculenta OX=3983 GN=MANES_03G131700 PE=3 SV=1	1.22669	BP:proteolysis;BP:proteolysis involved in cellular protein catabolic processMF:serine-type carboxypeptidase activity
A0A2C9UUS3	Uncharacterized protein OS=Manihot esculenta OX=3983 GN=MANES_12G085000 PE=4 SV=1	1.22664	BP:peptidyl-tyrosine phosphorylationMF:catalytic activity;MF:non-membrane spanning protein tyrosine kinase activity;MF:hydrolase activity
A0A2C9VAP0	Uncharacterized protein OS=Manihot esculenta OX=3983 GN=MANES_09G133600 PE=4 SV=1	1.2263	------
A0A2C9U229	Uncharacterized protein OS=Manihot esculenta OX=3983 GN=MANES_18G096100 PE=4 SV=1	1.22604	------
A0A2C9WR12	Uncharacterized protein OS=Manihot esculenta OX=3983 GN=MANES_01G273600 PE=4 SV=1	1.22602	------
A0A2C9WCN8	Peptidyl-prolyl cis-trans isomerase OS=Manihot esculenta OX=3983 GN=MANES_02G103000 PE=4 SV=1	1.226	BP:protein peptidyl-prolyl isomerizationMF:isomerase activity;MF:peptidyl-prolyl cis-trans isomerase activity
A0A2C9VDJ0	Uncharacterized protein OS=Manihot esculenta OX=3983 GN=MANES_08G050600 PE=4 SV=1	1.22539	BP:biosynthetic process;BP:chlorophyll biosynthetic processMF:cobaltochelatase activity;MF:magnesium chelatase activity
A0A2C9UYV7	Uncharacterized protein OS=Manihot esculenta OX=3983 GN=MANES_11G022700 PE=4 SV=1	1.22502	BP:cellular amino acid metabolic processCC:cytoplasmMF:threonine synthase activity;MF:pyridoxal phosphate binding
A0A2C9UBC8	Uncharacterized protein OS=Manihot esculenta OX=3983 GN=MANES_16G131600 PE=3 SV=1	1.22489	BP:oxidation-reduction processCC:cytosol;CC:membrane;CC:endomembrane systemMF:2-alkenal reductase [NA
A0A2C9USR9	Glyceraldehyde-3-phosphate dehydrogenase OS=Manihot esculenta OX=3983 GN=MANES_12G015500 PE=3 SV=1	1.22473	BP:glucose metabolic process;BP:oxidation-reduction processMF:NADP binding;MF:NAD binding;MF:oxidoreductase activity, acting on the aldehyde or oxo group of donors, NAD or NADP as acceptor;MF:oxidoreductase activity
A0A199UBE2	Peroxidase OS=Manihot esculenta OX=3983 GN=MANES_S057800 PE=3 SV=1	1.22441	BP:cellular oxidant detoxification;BP:hydrogen peroxide catabolic process;BP:response to oxidative stress;BP:oxidation-reduction processCC:extracellular regionMF:heme binding;MF:peroxidase activity;MF:metal ion binding;MF:oxidoreductase activity
A0A2C9UFF1	Uncharacterized protein OS=Manihot esculenta OX=3983 GN=MANES_15G091200 PE=4 SV=1	1.22422	MF:nucleic acid binding;MF:ATP binding
K0E5T2	Acyl-[acyl-carrier-protein] desaturase OS=Manihot esculenta OX=3983 GN=SACPD PE=2 SV=1	1.22354	BP:fatty acid biosynthetic process;BP:fatty acid metabolic process;BP:oxidation-reduction processCC:chloroplastMF:oxidoreductase activity;MF:metal ion binding;MF:acyl-[acyl-carrier-protein] desaturase activity
A0A2C9UYV5	Uncharacterized protein OS=Manihot esculenta OX=3983 GN=MANES_11G057300 PE=3 SV=1	1.22352	BP:protein phosphorylationMF:protein serine/threonine kinase activity;MF:nucleotide binding;MF:ATP binding;MF:protein kinase activity
A0A251KTV4	UMP-CMP kinase OS=Manihot esculenta OX=3983 GN=MANES_05G059600 PE=3 SV=1	1.22348	BP:nucleobase-containing compound metabolic process;BP:pyrimidine nucleotide biosynthetic process;BP:'de novo' pyrimidine nucleobase biosynthetic process;BP:nucleotide phosphorylation;BP:phosphorylationCC:cytoplasm;CC:nucleusMF:kinase activity;MF:cytidylate kinase activity;MF:nucleotide binding;MF:transferase activity;MF:nucleobase-containing compound kinase activity;MF:uridylate kinase activity;…
A0A2C9URE4	Uncharacterized protein OS=Manihot esculenta OX=3983 GN=MANES_13G132100 PE=4 SV=1	1.22314	CC:chloroplast thylakoid
A0A2C9V5Q7	Uncharacterized protein OS=Manihot esculenta OX=3983 GN=MANES_10G119900 PE=4 SV=1	1.222	BP:defense response;BP:iron-sulfur cluster assemblyCC:plasma membraneMF:iron ion binding;MF:iron-sulfur cluster binding
A0A199UCD7	Uncharacterized protein OS=Manihot esculenta OX=3983 GN=MANES_S013200 PE=4 SV=1	1.22191	CC:nuclear chromosome
A0A2C9UX55	Uncharacterized protein OS=Manihot esculenta OX=3983 GN=MANES_12G124000 PE=3 SV=1	1.22178	BP:oxidation-reduction processMF:metal ion binding;MF:zinc ion binding;MF:oxidoreductase activity
A0A2C9U8Y5	Uncharacterized protein OS=Manihot esculenta OX=3983 GN=MANES_16G045400 PE=4 SV=1	1.22156	BP:post-embryonic development;BP:photosynthetic electron transport chain;BP:positive regulation of heme biosynthetic processCC:chloroplast thylakoid;CC:chloroplast stromaMF:protein anchor;MF:cofactor binding;MF:FMN binding;MF:oxidoreductase activity
A0A2C9V213	Ferritin OS=Manihot esculenta OX=3983 GN=MANES_10G008900 PE=3 SV=1	1.22083	BP:cellular iron ion homeostasis;BP:iron ion transport;BP:oxidation-reduction processCC:cellMF:ferroxidase activity;MF:ferric iron binding;MF:metal ion binding;MF:oxidoreductase activity
A0A2C9V3H6	Carboxypeptidase OS=Manihot esculenta OX=3983 GN=MANES_10G050700 PE=3 SV=1	1.22071	BP:proteolysis involved in cellular protein catabolic process;BP:proteolysisCC:vacuole;CC:integral component of membraneMF:hydrolase activity;MF:carboxypeptidase activity;MF:serine-type carboxypeptidase activity;MF:peptidase activity
A0A2C9VB24	Peptidylprolyl isomerase OS=Manihot esculenta OX=3983 GN=MANES_09G155700 PE=4 SV=1	1.22052	BP:protein peptidyl-prolyl isomerization;BP:chaperone-mediated protein foldingCC:endoplasmic reticulum membrane;CC:chloroplastMF:isomerase activity;MF:FK506 binding;MF:peptidyl-prolyl cis-trans isomerase activity
A0A2C9U7K8	Lactoylglutathione lyase OS=Manihot esculenta OX=3983 GN=MANES_16G006100 PE=3 SV=1	1.22036	MF:lyase activity;MF:metal ion binding;MF:lactoylglutathione lyase activity
A0A251J164	GTP-binding nuclear protein OS=Manihot esculenta OX=3983 GN=MANES_16G119200 PE=3 SV=1	1.21969	BP:nucleocytoplasmic transport;BP:protein transport;BP:small GTPase mediated signal transduction;BP:intracellular protein transportCC:Golgi apparatus;CC:nucleus;CC:plasmodesmaMF:GTPase activity;MF:nucleotide binding;MF:GTP binding
A0A199UAW7	Uncharacterized protein OS=Manihot esculenta OX=3983 GN=MANES_S061100 PE=4 SV=1	1.21917	MF:catalytic activity;MF:coenzyme binding
A0A2C9WDU6	Uncharacterized protein OS=Manihot esculenta OX=3983 GN=MANES_02G142200 PE=4 SV=1	1.21911	BP:chloroplast-nucleus signaling pathway;BP:phytochromobilin biosynthetic process;BP:oxidation-reduction processCC:chloroplastMF:oxidoreductase activity, acting on the CH-CH group of donors, iron-sulfur protein as acceptor;MF:cobalt ion binding;MF:phytochromobili
A0A2C9WJK3	Uncharacterized protein OS=Manihot esculenta OX=3983 GN=MANES_01G109600 PE=4 SV=1	1.21792	BP:proteasome-mediated ubiquitin-dependent protein catabolic process;BP:nucleotide-excision repairCC:nucleusMF:damaged DNA binding
A0A2C9WC37	Uncharacterized protein OS=Manihot esculenta OX=3983 GN=MANES_02G009200 PE=3 SV=1	1.21757	MF:nucleotide binding;MF:GTPase activity;MF:GTP binding
A0A2C9UJN8	Uncharacterized protein OS=Manihot esculenta OX=3983 GN=MANES_14G042100 PE=4 SV=1	1.21674	BP:tetrahydrobiopterin biosynthetic processCC:chloroplastMF:4-alpha-hydroxytetrahydrobiopterin dehydratase activity
A0A2C9WHM2	Uncharacterized protein OS=Manihot esculenta OX=3983 GN=MANES_02G180800 PE=4 SV=1	1.21615	BP:response to stress
A0A2C9VKB0	Chalcone-flavonone isomerase family protein OS=Manihot esculenta OX=3983 GN=MANES_07G107200 PE=3 SV=1	1.21514	MF:intramolecular lyase activity;MF:isomerase activity
A0A2C9V9M1	Uncharacterized protein OS=Manihot esculenta OX=3983 GN=MANES_09G106600 PE=4 SV=1	1.21512	BP:positive regulation of GTPase activity;BP:intracellular transport;BP:protein import into nucleus;BP:spindle organization;BP:positive regulation of mitotic centrosome separation;BP:ubiquitin-dependent protein catabolic process;BP:RNA export from nucleus;BP:G1/S transition of mitotic cell cycleCC:cytoplasm;CC:nucleus;CC:intracellular;CC:centrosomeMF:GTPase activator activity;MF:Ran GTPase binding
A0A2C9V0C7	Alanine--tRNA ligase OS=Manihot esculenta OX=3983 GN=MANES_11G108600 PE=3 SV=1	1.21466	BP:tRNA aminoacylation;BP:alanyl-tRNA aminoacylation;BP:tRNA modification;BP:mitochondrial alanyl-tRNA aminoacylation;BP:translationCC:cytoplasm;CC:chloroplast;CC:cytosol;CC:mitochondrionMF:alanine-tRNA ligase activity;MF:aminoacyl-tRNA ligase activity;MF:nucleic acid binding;MF:amino acid binding;MF:nucleotide binding;MF:metal ion binding;MF:RNA binding;MF:tRNA binding;MF:ligase activity;MF:ATP …
A0A2C9WNM2	Pectin acetylesterase OS=Manihot esculenta OX=3983 GN=MANES_01G236000 PE=3 SV=1	1.21404	BP:cell wall organizationCC:cell wall;CC:integral component of membrane;CC:extracellular regionMF:hydrolase activity
A0A2C9UWF5	Uncharacterized protein OS=Manihot esculenta OX=3983 GN=MANES_12G137800 PE=4 SV=1	1.21401	BP:inositol biosynthetic process;BP:phospholipid biosynthetic processCC:cytoplasmMF:inositol-3-phosphate synthase activity
A0A2C9US98	Polyadenylate-binding protein OS=Manihot esculenta OX=3983 GN=MANES_13G120600 PE=3 SV=1	1.21379	CC:cytoplasmMF:RNA binding;MF:nucleic acid binding;MF:nucleotide binding
A0A2C9UQB4	Uncharacterized protein OS=Manihot esculenta OX=3983 GN=MANES_13G058000 PE=4 SV=1	1.21378	------
A0A251IP89	Methyltransferase OS=Manihot esculenta OX=3983 GN=MANES_18G009200 PE=3 SV=1	1.21372	BP:steroid biosynthetic process;BP:metabolic process;BP:methylationCC:cytoplasm;CC:integral component of membraneMF:S-adenosylmethionine-dependent methyltransferase activity;MF:transferase activity;MF:methyltransferase activity
A0A2C9VDD5	Uncharacterized protein OS=Manihot esculenta OX=3983 GN=MANES_09G172100 PE=4 SV=1	1.21327	BP:translationCC:ribosome;CC:cytosolic large ribosomal subunit;CC:intracellularMF:structural constituent of ribosome;MF:RNA binding
A0A2C9WM64	Uncharacterized protein OS=Manihot esculenta OX=3983 GN=MANES_01G176200 PE=3 SV=1	1.21295	BP:translational elongation;BP:translationCC:eukaryotic translation elongation factor 1 complexMF:translation elongation factor activity
A0A2C9U772	Pyrophosphate--fructose 6-phosphate 1-phosphotransferase subunit beta OS=Manihot esculenta OX=3983 GN=PFP-BETA PE=3 SV=1	1.21275	BP:phosphorylation;BP:carbohydrate phosphorylation;BP:fructose 6-phosphate metabolic process;BP:metabolic process;BP:glycolytic process;BP:glycolytic process through fructose-6-phosphateCC:cytoplasmMF:diphosphate-fructose-6-phosphate 1-phosphotransferase activity;MF:kinase activity;MF:catalytic activity;MF:transferase activity;MF:6-phosphofructokinase activity;MF:metal ion binding;MF:ATP binding
A0A2C9VIT8	Pyruvate kinase OS=Manihot esculenta OX=3983 GN=MANES_07G056300 PE=3 SV=1	1.21206	BP:phosphorylation;BP:glycolytic processMF:potassium ion binding;MF:magnesium ion binding;MF:kinase activity;MF:catalytic activity;MF:transferase activity;MF:pyruvate kinase activity
A0A251JE37	Calcium-transporting ATPase OS=Manihot esculenta OX=3983 GN=MANES_14G162600 PE=3 SV=1	1.21198	BP:ion transport;BP:calcium ion transmembrane transport;BP:calcium ion transportCC:intracellular membrane-bounded organelle;CC:membrane;CC:integral component of plasma membrane;CC:integral component of membraneMF:hydrolase activity;MF:nucleotide binding;MF:calmodulin binding;MF:calcium-transporting ATPase activity;MF:metal ion binding;MF:ATP binding
A0A2C9UH12	40S ribosomal protein S12 OS=Manihot esculenta OX=3983 GN=MANES_15G144400 PE=3 SV=1	1.21184	BP:translationCC:intracellular;CC:ribosomeMF:structural constituent of ribosome
A0A2C9UAT5	Uncharacterized protein OS=Manihot esculenta OX=3983 GN=MANES_16G119100 PE=4 SV=1	1.21173	------
A0A2C9WCA4	Glutamine synthetase OS=Manihot esculenta OX=3983 GN=MANES_02G077900 PE=3 SV=1	1.21166	BP:nitrogen compound metabolic process;BP:glutamine biosynthetic processCC:cytoplasmMF:glutamate-ammonia ligase activity;MF:nucleotide binding;MF:catalytic activity;MF:ligase activity;MF:ATP binding
A0A251KS16	Uncharacterized protein OS=Manihot esculenta OX=3983 GN=MANES_05G011800 PE=3 SV=1	1.21053	BP:small GTPase mediated signal transductionCC:integral component of membrane;CC:intracellularMF:nucleotide binding;MF:GTP binding
A0A2C9UP07	Peptidyl-prolyl cis-trans isomerase OS=Manihot esculenta OX=3983 GN=MANES_13G008000 PE=3 SV=1	1.21012	BP:protein peptidyl-prolyl isomerization;BP:protein foldingMF:isomerase activity;MF:peptidyl-prolyl cis-trans isomerase activity
A0A2C9V0Q5	Uncharacterized protein OS=Manihot esculenta OX=3983 GN=MANES_11G083000 PE=4 SV=1	1.20989	BP:regulation of transcription, DNA-templated;BP:transcription, DNA-templatedCC:nucleusMF:DNA binding
A0A2C9U4H4	Uncharacterized protein OS=Manihot esculenta OX=3983 GN=MANES_17G040400 PE=4 SV=1	1.2092	BP:DNA catabolic process;BP:nucleic acid phosphodiester bond hydrolysisCC:integral component of membraneMF:endonuclease activity;MF:hydrolase activity, acting on ester bonds;MF:nucleic acid binding
A0A2C9U6M1	Uncharacterized protein OS=Manihot esculenta OX=3983 GN=MANES_17G097400 PE=4 SV=1	1.20907	BP:cutin biosynthetic process;BP:lateral root formation;BP:defense response to fungus;BP:metabolic process;BP:long-chain fatty acid metabolic processCC:endoplasmic reticulum;CC:plasmodesmaMF:very long-chain fatty acid-CoA ligase activity;MF:catalytic activity;MF:long-chain fatty acid-CoA ligase activity
A0A2C9V8N4	Uncharacterized protein (Fragment) OS=Manihot esculenta OX=3983 GN=MANES_09G066600 PE=4 SV=1	1.20881	CC:thylakoid lumen;CC:chloroplast
A0A2C9UNS0	Uncharacterized protein OS=Manihot esculenta OX=3983 GN=MANES_13G005300 PE=4 SV=1	1.2088	BP:isoprenoid biosynthetic processMF:hydrolase activity;MF:isopentenyl-diphosphate delta-isomerase activity
A0A2C9W1H8	Uncharacterized protein OS=Manihot esculenta OX=3983 GN=MANES_04G036200 PE=4 SV=1	1.20877	BP:translational initiation;BP:translationCC:plasma membraneMF:translation initiation factor activity
A0A2C9WD53	Uncharacterized protein OS=Manihot esculenta OX=3983 GN=MANES_02G107200 PE=3 SV=1	1.2083	BP:cellular amino acid biosynthetic process;BP:shikimate biosynthetic process;BP:chorismate biosynthetic process;BP:aromatic amino acid family biosynthetic processCC:cytoplasm;CC:trans-Golgi network;CC:chloroplast stroma;CC:endosomeMF:NAD binding;MF:3-dehydroquinate synthase activity;MF:metal ion binding;MF:identical protein binding
A0A2C9WQU7	S-adenosylmethionine synthase OS=Manihot esculenta OX=3983 GN=MANES_01G233200 PE=3 SV=1	1.2073	BP:S-adenosylmethionine biosynthetic process;BP:one-carbon metabolic processCC:cytosolMF:methionine adenosyltransferase activity;MF:nucleotide binding;MF:transferase activity;MF:metal ion binding;MF:ATP binding
A0A2C9VBS7	NADH-cytochrome b5 reductase OS=Manihot esculenta OX=3983 GN=MANES_09G135900 PE=3 SV=1	1.20702	BP:oxidation-reduction processCC:integral component of membrane;CC:membraneMF:cytochrome-b5 reductase activity, acting on NA;MF:oxidoreductase activity
A0A2C9US00	Uncharacterized protein OS=Manihot esculenta OX=3983 GN=MANES_13G104100 PE=4 SV=1	1.2066	------
A0A2C9UUY7	Uncharacterized protein OS=Manihot esculenta OX=3983 GN=MANES_12G049800 PE=4 SV=1	1.20649	BP:oxidation-reduction processMF:zinc ion binding;MF:oxidoreductase activity
A0A251JJV9	Acyl carrier protein OS=Manihot esculenta OX=3983 GN=MANES_12G003400 PE=3 SV=1	1.20597	BP:fatty acid biosynthetic processCC:mitochondrial matrixMF:cobalt ion binding;MF:phosphopantetheine binding
A0A2C9W2M5	Bifunctional dihydrofolate reductase-thymidylate synthase OS=Manihot esculenta OX=3983 GN=MANES_04G073700 PE=3 SV=1	1.2054	BP:dTMP biosynthetic process;BP:glycine biosynthetic process;BP:one-carbon metabolic process;BP:nucleotide biosynthetic process;BP:methylation;BP:tetrahydrofolate biosynthetic process;BP:oxidation-reduction processMF:transferase activity;MF:thymidylate synthase activity;MF:methyltransferase activity;MF:dihydrofolate reductase activity;MF:oxidoreductase activity
A0A2C9WJG5	Uncharacterized protein OS=Manihot esculenta OX=3983 GN=MANES_01G096600 PE=4 SV=1	1.20527	BP:flavonoid glucuronidation;BP:flavonoid biosynthetic process;BP:metabolic processCC:intracellular membrane-bounded organelleMF:quercetin 7-O-glucosyltransferase activity;MF:quercetin 3-O-glucosyltransferase activity;MF:transferase activity;MF:transferase activity, transferring hexosyl groups;MF:anthocyanidin 3-O-glucosyltransferase activity
A0A251KEE4	Glycosyltransferase OS=Manihot esculenta OX=3983 GN=MANES_08G163200 PE=3 SV=1	1.20525	BP:anthocyanin-containing compound biosynthetic process;BP:kaempferol O-glucoside biosynthetic process;BP:flavonoid glucuronidation;BP:cyanidin 3-O-glucoside biosynthetic process;BP:metabolic process;BP:quercetin O-glucoside biosynthetic processCC:intracellular membrane-bounded organelleMF:quercetin 7-O-glucosyltransferase activity;MF:transferase activity, transferring glycosyl groups;MF:querceti…
A0A2C9VU66	Uncharacterized protein OS=Manihot esculenta OX=3983 GN=MANES_05G076500 PE=4 SV=1	1.20515	MF:catalytic activity;MF:coenzyme binding
A0A2C9UHU2	Terpene cyclase/mutase family member OS=Manihot esculenta OX=3983 GN=MANES_14G006800 PE=3 SV=1	1.20495	BP:pentacyclic triterpenoid biosynthetic processCC:integral component of membraneMF:intramolecular transferase activity;MF:isomerase activity;MF:beta-amyrin synthase activity
A0A2C9VUB4	Protoporphyrinogen oxidase OS=Manihot esculenta OX=3983 GN=MANES_05G008200 PE=3 SV=1	1.20484	BP:protoporphyrinogen IX biosynthetic process;BP:porphyrin-containing compound biosynthetic process;BP:oxidation-reduction processMF:oxygen-dependent protoporphyrinogen oxidase activity;MF:oxidoreductase activity
A0A251KS14	Tubulin gamma chain OS=Manihot esculenta OX=3983 GN=MANES_05G025900 PE=3 SV=1	1.20251	BP:microtubule nucleation;BP:microtubule-based process;BP:cytoplasmic microtubule organizationCC:gamma-tubulin complex;CC:microtubuleMF:GTPase activity;MF:nucleotide binding;MF:GTP binding
A0A2C9UHU8	Uncharacterized protein OS=Manihot esculenta OX=3983 GN=MANES_14G023900 PE=4 SV=1	1.20114	------
A0A2C9UF85	Uncharacterized protein OS=Manihot esculenta OX=3983 GN=MANES_15G112400 PE=4 SV=1	1.20099	------
A0A2C9V444	Uncharacterized protein OS=Manihot esculenta OX=3983 GN=MANES_10G072700 PE=4 SV=1	1.20047	------
A0A2C9UKV2	Uncharacterized protein OS=Manihot esculenta OX=3983 GN=MANES_14G081000 PE=4 SV=1	1.20031	BP:carbohydrate metabolic process;BP:metabolic processMF:catalytic activity;MF:racemase and epimerase activity, acting on carbohydrates and derivatives

## Sheet: Table S3
Table S3 XX048 VS GR4 DEPs FC2 (0.67-0.83)
Accession	Description	FC(XX048/GR4)	GO Term
A0A251LQ27	6-phosphogluconate dehydrogenase, decarboxylating OS=Manihot esculenta OX=3983 GN=MANES_01G105600 PE=3 SV=1	0.829785	BP:pentose-phosphate shunt;BP:oxidation-reduction process;BP:D-gluconate metabolic processMF:oxidoreductase activity;MF:phosphogluconate dehydrogenas
A0A2C9V5J6	Glycosyltransferase OS=Manihot esculenta OX=3983 GN=MANES_10G121800 PE=3 SV=1	0.829768	BP:anthocyanin-containing compound biosynthetic process;BP:metabolic processCC:membraneMF:transferase activity, transferring glycosyl groups;MF:transferase activity;MF:transferase activity, transferring hexosyl groups;MF:anthocyanidin 3-O-glucosyltransferase activity
A0A2C9UCU6	Uncharacterized protein OS=Manihot esculenta OX=3983 GN=MANES_15G048600 PE=3 SV=1	0.829712	BP:protein folding;BP:protein refoldingCC:cytoplasmMF:ATP binding
A0A2C9W0A7	Uncharacterized protein OS=Manihot esculenta OX=3983 GN=MANES_05G194500 PE=4 SV=1	0.829389	BP:oxidation-reduction processMF:pyridoxin
A0A2C9U8I0	Uncharacterized protein OS=Manihot esculenta OX=3983 GN=MANES_16G006000 PE=4 SV=1	0.829355	BP:cysteine biosynthetic process;BP:sulfate reduction;BP:metabolic process;BP:cell redox homeostasis;BP:oxidation-reduction processCC:cellMF:adenylyl-sulfate reductas;MF:catalytic activity;MF:oxidoreductase activity, acting on a sulfur group of donors, disulfide as acceptor;MF:phosphoadenylyl-sulfate reductas
A0A2C9UV33	Uncharacterized protein OS=Manihot esculenta OX=3983 GN=MANES_12G095500 PE=4 SV=1	0.828962	MF:polyneuridine-aldehyde esterase activity
A0A2C9WNC2	Uncharacterized protein OS=Manihot esculenta OX=3983 GN=MANES_01G226300 PE=4 SV=1	0.828855	BP:protein foldingMF:unfolded protein binding
A0A2C9VL85	D-3-phosphoglycerate dehydrogenase OS=Manihot esculenta OX=3983 GN=MANES_07G069600 PE=3 SV=1	0.828475	BP:cellular amino acid biosynthetic process;BP:L-serine biosynthetic process;BP:metabolic process;BP:oxidation-reduction processMF:oxidoreductase activity, acting on the CH-OH group of donors, NAD or NADP as acceptor;MF:NAD binding;MF:phosphoglycerate dehydrogenase activity;MF:amino acid binding;MF:oxidoreductase activity
A0A2C9U826	Uncharacterized protein OS=Manihot esculenta OX=3983 GN=MANES_16G031400 PE=3 SV=1	0.828313	BP:glutathione metabolic process;BP:toxin catabolic processCC:cytoplasmMF:glutathione transferase activity;MF:lactoylglutathione lyase activity
A0A2C9WMN9	Uncharacterized protein OS=Manihot esculenta OX=3983 GN=MANES_01G130300 PE=4 SV=1	0.828181	BP:intra-Golgi vesicle-mediated transportCC:Golgi transport complex
A0A2C9WMR1	Serine/threonine-protein phosphatase OS=Manihot esculenta OX=3983 GN=MANES_01G212400 PE=3 SV=1	0.828	BP:brassinosteroid mediated signaling pathway;BP:protein dephosphorylationCC:nucleusMF:hydrolase activity;MF:protein serine/threonine phosphatase activity;MF:phosphoprotein phosphatase activity;MF:metal ion binding
A0A251ISY3	Uncharacterized protein OS=Manihot esculenta OX=3983 GN=MANES_18G146300 PE=4 SV=1	0.827995	MF:nucleotide binding;MF:metal ion binding;MF:RNA binding;MF:nucleic acid binding;MF:zinc ion binding
A0A2C9VRD2	Uncharacterized protein OS=Manihot esculenta OX=3983 GN=MANES_06G163400 PE=3 SV=1	0.827582	BP:translationCC:ribosome;CC:small ribosomal subunit;CC:cytosolic small ribosomal subunitMF:structural constituent of ribosome;MF:RNA binding
A0A2C9W103	Uncharacterized protein OS=Manihot esculenta OX=3983 GN=MANES_04G047500 PE=3 SV=1	0.82706	BP:oxidation-reduction processCC:integral component of membraneMF:monooxygenase activity;MF:heme binding;MF:oxidoreductase activity, acting on paired donors, with incorporation or reduction of molecular oxygen;MF:iron ion binding;MF:metal ion binding;MF:oxidoreductase activity
A0A2C9W0P9	Uncharacterized protein OS=Manihot esculenta OX=3983 GN=MANES_04G084100 PE=4 SV=1	0.82643	CC:integral component of membrane;CC:membrane;CC:mitochondrion;CC:vacuolar membraneMF:metal ion binding
A0A0B5KUF3	Invertase inhibitor OS=Manihot esculenta OX=3983 GN=INH2 PE=2 SV=1	0.826402	BP:negative regulation of catalytic activityMF:enzyme inhibitor activity
A0A2C9VY28	Fructose-bisphosphate aldolase OS=Manihot esculenta OX=3983 GN=MANES_05G202700 PE=3 SV=1	0.826004	BP:glycolytic processMF:catalytic activity;MF:lyase activity;MF:fructose-bisphosphate aldolase activity
A0A2C9UST3	Uncharacterized protein OS=Manihot esculenta OX=3983 GN=MANES_12G018500 PE=3 SV=1	0.825875	BP:oxidation-reduction processCC:integral component of membrane;CC:membraneMF:estradiol 17-beta-dehydrogenase activity
A0A2C9W0M9	Uncharacterized protein OS=Manihot esculenta OX=3983 GN=MANES_04G079000 PE=4 SV=1	0.825863	MF:calcium ion binding
A0A2C9W5N5	Uncharacterized protein OS=Manihot esculenta OX=3983 GN=MANES_03G078600 PE=4 SV=1	0.825626	BP:translational initiationCC:multi-eIF complex;CC:ribosome;CC:eukaryotic translation initiation factor 2 complex;CC:eukaryotic translation initiation factor 2B complex;CC:eukaryotic 48S preinitiation complexMF:RNA binding;MF:nucleic acid binding;MF:ribosome binding;MF:translation initiation factor activity
A0A2C9UUI0	Uncharacterized protein OS=Manihot esculenta OX=3983 GN=MANES_12G040000 PE=4 SV=1	0.825126	BP:photosynthesisCC:photosystem I;CC:photosystem I reaction center
A0A2C9WFC5	Uncharacterized protein OS=Manihot esculenta OX=3983 GN=MANES_02G144500 PE=4 SV=1	0.824675	BP:biosynthetic process;BP:single-organism processCC:intracellular membrane-bounded organelleMF:transferase activity, transferring acyl groups other than amino-acyl groups
A0A199UBU7	Uncharacterized protein OS=Manihot esculenta OX=3983 GN=MANES_S025800 PE=4 SV=1	0.823883	------
A0A2C9UY63	Uncharacterized protein OS=Manihot esculenta OX=3983 GN=MANES_11G046400 PE=3 SV=1	0.823863	BP:glutathione metabolic process;BP:toxin catabolic processCC:cytoplasmMF:glutathione transferase activity;MF:lactoylglutathione lyase activity
A0A251JW74	Uncharacterized protein OS=Manihot esculenta OX=3983 GN=MANES_11G142200 PE=3 SV=1	0.823326	BP:leucine catabolic process;BP:oxidation-reduction processCC:mitochondrial matrixMF:flavin adenine dinucleotide binding;MF:oxidoreductase activity, acting on the CH-CH group of donors;MF:ATP binding;MF:acyl-CoA dehydrogenase activity;MF:isovaleryl-CoA dehydrogenase activity;MF:oxidoreductase activity
A0A2C9VF13	Uncharacterized protein OS=Manihot esculenta OX=3983 GN=MANES_08G035400 PE=4 SV=1	0.823317	BP:intracellular sterol transportCC:intracellular
A0A2C9WD76	Uncharacterized protein OS=Manihot esculenta OX=3983 GN=MANES_02G109100 PE=4 SV=1	0.823029	BP:response to oxygen-containing compound;BP:response to acid chemical;BP:response to organic substanceMF:RNA binding
A0A2C9W1W2	Uncharacterized protein OS=Manihot esculenta OX=3983 GN=MANES_04G049100 PE=3 SV=1	0.823011	BP:activation of MAPKK activity;BP:protein phosphorylation;BP:peptidyl-tyrosine phosphorylationCC:intracellularMF:protein tyrosine kinase activity;MF:protein kinase activity;MF:MAP kinase kinase kinase activity;MF:ATP binding
B1NWD7	ATP synthase subunit c, chloroplastic OS=Manihot esculenta OX=3983 GN=atpH PE=3 SV=1	0.822888	BP:ATP synthesis coupled proton transport;BP:ATP hydrolysis coupled proton transport;BP:ATP biosynthetic process;BP:ion transportCC:chloroplast thylakoid membrane;CC:thylakoid;CC:proton-transporting ATP synthase complex, coupling factor;CC:integral component of membrane;CC:membrane;CC:plastid;CC:chloroplast;CC:proton-transporting two-sector ATPase complex, proton-transporting domainMF:lipid bindi…
A0A2C9W2B1	Uncharacterized protein OS=Manihot esculenta OX=3983 GN=MANES_04G135900 PE=3 SV=1	0.822826	BP:9,9'-di-cis-zeta-carotene desaturation to 7,9,7',9'-tetra-cis-lycopene;BP:oxidation-reduction processCC:apoplastMF:7,9,9'-tricis-neurosporen;MF:9,9'-dicis-caroten;MF:hydrolase activity, acting on ester bonds
A0A2C9U500	Uncharacterized protein OS=Manihot esculenta OX=3983 GN=MANES_17G056200 PE=4 SV=1	0.822785	BP:protein targeting to peroxisome;BP:histone acetylationCC:intracellularMF:histone acetyltransferase activity
A0A2C9UU46	Uncharacterized protein OS=Manihot esculenta OX=3983 GN=MANES_12G061100 PE=4 SV=1	0.822765	BP:nuclear pore distribution;BP:chromatin organization;BP:protein import into nucleus;BP:nucleocytoplasmic transport;BP:transcription-dependent tethering of RNA polymerase II gene DNA at nuclear periphery;BP:regulation of transcription, DNA-templated;BP:RNA export from nucleusCC:nuclear pore outer ring;CC:membrane;CC:intracellular;CC:condensed chromosome kinetochoreMF:structural constituent of nu…
A0A2C9UWX9	Uncharacterized protein OS=Manihot esculenta OX=3983 GN=MANES_12G120100 PE=3 SV=1	0.822509	BP:phosphorylation;BP:gluconeogenesisCC:cytosolMF:kinase activity;MF:phosphoenolpyruvate carboxykinas;MF:phosphoenolpyruvate carboxykinase activity;MF:purine nucleotide binding;MF:ATP binding
A0A2C9VHD5	Serine/threonine-protein phosphatase OS=Manihot esculenta OX=3983 GN=MANES_08G138200 PE=3 SV=1	0.822051	BP:protein dephosphorylationMF:metal ion binding;MF:phosphoprotein phosphatase activity;MF:hydrolase activity
A0A2C9UZF6	Uncharacterized protein OS=Manihot esculenta OX=3983 GN=MANES_11G031200 PE=3 SV=1	0.822014	BP:9,9'-di-cis-zeta-carotene desaturation to 7,9,7',9'-tetra-cis-lycopene;BP:oxidation-reduction processMF:7,9,9'-tricis-neurosporen;MF:hydrolase activity, acting on ester bonds;MF:9,9'-dicis-caroten
A0A2C9UNN8	Uncharacterized protein OS=Manihot esculenta OX=3983 GN=MANES_14G171500 PE=4 SV=1	0.821772	BP:electron transport chain;BP:cell redox homeostasis;BP:oxidation-reduction processCC:cellMF:prostaglandin-E synthase activity;MF:protein disulfide oxidoreductase activity;MF:electron carrier activity
A0A2C9U115	Uncharacterized protein OS=Manihot esculenta OX=3983 GN=MANES_18G054700 PE=3 SV=1	0.821036	BP:phosphorylation;BP:gluconeogenesisMF:kinase activity;MF:phosphoenolpyruvate carboxykinas;MF:phosphoenolpyruvate carboxykinase activity;MF:purine nucleotide binding;MF:ATP binding
A0A2C9VMA3	Uncharacterized protein OS=Manihot esculenta OX=3983 GN=MANES_06G026300 PE=4 SV=1	0.820894	BP:malate transmembrane transportCC:integral component of membrane;CC:chloroplast;CC:plant-type vacuole membraneMF:malate transmembrane transporter activity
A0A2C9VDT8	Carboxypeptidase OS=Manihot esculenta OX=3983 GN=MANES_08G061200 PE=3 SV=1	0.820837	BP:secondary metabolic process;BP:proteolysis involved in cellular protein catabolic process;BP:proteolysisMF:hydrolase activity;MF:carboxypeptidase activity;MF:serine-type carboxypeptidase activity;MF:transferase activity, transferring acyl groups other than amino-acyl groups;MF:peptidase activity
A0A2C9UKG6	Uncharacterized protein OS=Manihot esculenta OX=3983 GN=MANES_14G102900 PE=3 SV=1	0.820828	BP:response to cytokinin;BP:translationCC:chloroplast envelope;CC:large ribosomal subunit;CC:chloroplast stromaMF:structural constituent of ribosome
B1NWG7	Cytochrome b559 subunit alpha OS=Manihot esculenta OX=3983 GN=psbE PE=3 SV=1	0.820504	BP:photosynthesis;BP:photosynthesis, light reaction;BP:oxidation-reduction process;BP:photosynthetic electron transport chainCC:chloroplast thylakoid membrane;CC:thylakoid;CC:plastid;CC:chloroplast;CC:photosystem II;CC:integral component of membrane;CC:membrane;CC:photosystem II reaction centerMF:heme binding;MF:electron carrier activity;MF:iron ion binding;MF:metal ion binding
A0A2C9V5D4	Uncharacterized protein OS=Manihot esculenta OX=3983 GN=MANES_10G115100 PE=3 SV=1	0.820494	BP:electron transport chain;BP:oxidation-reduction processCC:mitochondrion;CC:respiratory chainMF:heme binding;MF:metal ion binding;MF:electron carrier activity
A0A2C9W1V8	Uncharacterized protein OS=Manihot esculenta OX=3983 GN=MANES_04G122700 PE=4 SV=1	0.820472	BP:intra-Golgi vesicle-mediated transport;BP:retrograde vesicle-mediated transport, Golgi to ER;BP:ER to Golgi vesicle-mediated transport;BP:intracellular protein transport;BP:histone acetylationCC:COPI vesicle coatMF:histone acetyltransferase activity
B1NWH9	Photosystem II reaction center protein H OS=Manihot esculenta OX=3983 GN=psbH PE=3 SV=1	0.820422	BP:protein-chromophore linkage;BP:photosynthetic electron transport in photosystem II;BP:protein stabilization;BP:photosynthesisCC:chloroplast thylakoid membrane;CC:thylakoid;CC:plastid;CC:photosystem II;CC:integral component of membrane;CC:membrane;CC:chloroplastMF:chlorophyll binding;MF:electron transporter, transferring electrons within the cyclic electron transport pathway of photosynthesis a…
A0A2C9U871	Cytochrome c oxidase subunit 5C OS=Manihot esculenta OX=3983 GN=MANES_17G114500 PE=3 SV=1	0.82014	CC:mitochondrial inner membrane;CC:integral component of membrane;CC:membrane;CC:mitochondrial respiratory chain;CC:mitochondrion
A0A2C9UIA0	Secretory carrier-associated membrane protein OS=Manihot esculenta OX=3983 GN=MANES_15G184900 PE=3 SV=1	0.820106	BP:protein transportCC:cytoplasmic vesicle;CC:integral component of membrane;CC:membrane;CC:transport vesicle membrane;CC:plasma membrane
A0A2C9VW38	Uncharacterized protein OS=Manihot esculenta OX=3983 GN=MANES_05G137100 PE=4 SV=1	0.820006	CC:cytosolMF:hydrolase activity
A0A2C9WMH0	Uncharacterized protein OS=Manihot esculenta OX=3983 GN=MANES_01G158700 PE=3 SV=1	0.819959	BP:auxin catabolic process;BP:oxidation-reduction processMF:gibberellin 3-beta-dioxygenase activity;MF:metal ion binding;MF:oxidoreductase activity
A0A2C9UR71	Uncharacterized protein OS=Manihot esculenta OX=3983 GN=MANES_13G124600 PE=4 SV=1	0.819871	BP:oxidation-reduction processMF:red chlorophyll catabolite reductase activity
A0A2C9W956	Chlorophyll a-b binding protein, chloroplastic OS=Manihot esculenta OX=3983 GN=MANES_03G116700 PE=3 SV=1	0.819747	BP:protein-chromophore linkage;BP:photosynthesis, light harvesting;BP:photosynthesis, light harvesting in photosystem I;BP:response to light stimulus;BP:photosynthesisCC:chloroplast thylakoid membrane;CC:thylakoid;CC:plastid;CC:photosystem I;CC:photosystem II;CC:chloroplast envelope;CC:integral component of membrane;CC:membrane;CC:plastoglobule;CC:chloroplastMF:chlorophyll binding;MF:pigment bind…
A0A199UA03	Uncharacterized protein OS=Manihot esculenta OX=3983 GN=MANES_S100800 PE=4 SV=1	0.819701	MF:nucleotide binding;MF:protein kinase activity
A0A2C9V2L2	Uncharacterized protein OS=Manihot esculenta OX=3983 GN=MANES_10G018900 PE=3 SV=1	0.819507	BP:proteolysis;BP:protein catabolic processMF:peptidase activity;MF:aspartic-type endopeptidase activity;MF:hydrolase activity
A0A2C9W7M9	Gamma-glutamyl hydrolase OS=Manihot esculenta OX=3983 GN=MANES_03G099600 PE=4 SV=1	0.8194	BP:tetrahydrofolylpolyglutamate metabolic process;BP:glutamine metabolic process;BP:proteolysisCC:vacuoleMF:hydrolase activity;MF:omega peptidase activity;MF:gamma-glutamyl-peptidase activity
A0A199UBY7	Uncharacterized protein OS=Manihot esculenta OX=3983 GN=MANES_S025700 PE=3 SV=1	0.819332	BP:regulation of transcription, DNA-templated;BP:transcription, DNA-templatedCC:nucleusMF:transcription factor activity, sequence-specific DNA binding;MF:sequence-specific DNA binding
A0A2C9UWR7	Uncharacterized protein OS=Manihot esculenta OX=3983 GN=MANES_12G086400 PE=4 SV=1	0.819174	CC:membrane
A0A2C9WP04	Uncharacterized protein OS=Manihot esculenta OX=3983 GN=MANES_01G237100 PE=4 SV=1	0.819024	CC:plastoglobule
A0A251JL68	Uncharacterized protein OS=Manihot esculenta OX=3983 GN=MANES_12G033800 PE=4 SV=1	0.818451	MF:ATP binding;MF:ATPase activity;MF:nucleotide binding
A0A2C9VYX5	Uncharacterized protein OS=Manihot esculenta OX=3983 GN=MANES_05G158900 PE=3 SV=1	0.818034	BP:glucose import;BP:glucose transmembrane transport;BP:proton transport;BP:transmembrane transport;BP:oxidation-reduction processCC:integral component of membrane;CC:membrane;CC:integral component of plasma membraneMF:glucose transmembrane transporter activity;MF:suga;MF:transporter activity;MF:transmembrane transporter activity;MF:2-alkenal reductase [NA
A0A2C9W1D2	Uncharacterized protein OS=Manihot esculenta OX=3983 GN=MANES_04G104800 PE=4 SV=1	0.817915	BP:protein import into nucleus;BP:transcription-dependent tethering of RNA polymerase II gene DNA at nuclear periphery;BP:RNA export from nucleusCC:nuclear poreMF:ubiquitin binding;MF:RNA binding
A0A2C9VY21	Uncharacterized protein OS=Manihot esculenta OX=3983 GN=MANES_05G203300 PE=3 SV=1	0.817678	BP:response to stress;BP:protein foldingMF:ATP binding;MF:unfolded protein binding
A0A2C9VJN3	Uncharacterized protein OS=Manihot esculenta OX=3983 GN=MANES_07G030600 PE=4 SV=1	0.817577	BP:mRNA processingCC:cytoplasm;CC:nucleusMF:RNA binding
A0A2C9U9N9	Uncharacterized protein OS=Manihot esculenta OX=3983 GN=MANES_16G044800 PE=4 SV=1	0.817491	------
A0A2C9WJ83	Uncharacterized protein OS=Manihot esculenta OX=3983 GN=MANES_01G010100 PE=4 SV=1	0.81716	BP:cation transport;BP:ion transmembrane transportCC:chloroplast inner membrane;CC:mitochondrion;CC:integral component of chloroplast outer membraneMF:ion channel activity
A0A2C9UE33	Uncharacterized protein OS=Manihot esculenta OX=3983 GN=MANES_15G048500 PE=4 SV=1	0.817024	BP:oxidation-reduction processCC:integral component of membrane;CC:membraneMF:NADH dehydrogenase activity
A0A2C9UR57	Uncharacterized protein OS=Manihot esculenta OX=3983 GN=MANES_13G121300 PE=4 SV=1	0.816915	MF:transferase activity, transferring acyl groups other than amino-acyl groups
A0A2C9VL08	60S acidic ribosomal protein P0 OS=Manihot esculenta OX=3983 GN=MANES_07G127000 PE=3 SV=1	0.816891	BP:ribosome biogenesis;BP:cytoplasmic translationCC:ribosome;CC:cytosolic large ribosomal subunit;CC:preribosome, large subunit precursor;CC:intracellularMF:large ribosomal subunit rRNA binding;MF:lyase activity;MF:structural constituent of ribosome
A0A2C9V208	40S ribosomal protein S26 OS=Manihot esculenta OX=3983 GN=MANES_10G000100 PE=3 SV=1	0.81678	BP:translationCC:cytosolic small ribosomal subunit;CC:intracellular;CC:ribosomeMF:structural constituent of ribosome;MF:mRNA binding
A0A2C9W2E5	Beta-galactosidase OS=Manihot esculenta OX=3983 GN=MANES_04G139200 PE=3 SV=1	0.816777	BP:carbohydrate metabolic process;BP:metabolic processCC:vacuole;CC:cell wallMF:hydrolase activity;MF:hydrolase activity, acting on glycosyl bonds;MF:carbohydrate binding;MF:beta-galactosidase activity;MF:hydrolase activity, hydrolyzing O-glycosyl compounds
A0A2C9W0I7	Uncharacterized protein OS=Manihot esculenta OX=3983 GN=MANES_04G075000 PE=4 SV=1	0.816435	BP:protein secretionCC:Golgi apparatus;CC:endoplasmic reticulum;CC:integral component of membrane;CC:membraneMF:lipid binding
A0A2C9VAT8	Uncharacterized protein OS=Manihot esculenta OX=3983 GN=MANES_09G071100 PE=3 SV=1	0.816333	BP:protein glutathionylation;BP:glutathione metabolic processCC:cytoplasmMF:metal ion binding;MF:glutathione transferase activity
A0A2C9WAW7	40S ribosomal protein S3a OS=Manihot esculenta OX=3983 GN=MANES_03G174400 PE=3 SV=1	0.81619	BP:translationCC:cytoplasm;CC:ribosome;CC:intracellular;CC:cytosolic small ribosomal subunitMF:structural constituent of ribosome
A0A2C9V1K0	Uncharacterized protein OS=Manihot esculenta OX=3983 GN=MANES_11G085100 PE=4 SV=1	0.816171	MF:ATP binding
A0A2C9VQ05	Uncharacterized protein OS=Manihot esculenta OX=3983 GN=MANES_06G113400 PE=4 SV=1	0.815931	BP:proteolysisMF:UFM1 hydrolase activity
A0A2C9UMT2	Uncharacterized protein OS=Manihot esculenta OX=3983 GN=MANES_13G003100 PE=4 SV=1	0.815908	BP:oxidation-reduction processMF:oxidoreductase activity
A0A2C9V7W5	Uncharacterized protein OS=Manihot esculenta OX=3983 GN=MANES_09G039800 PE=4 SV=1	0.8158	BP:RNA secondary structure unwindingMF:ATP-dependent RNA helicase activity;MF:nucleic acid binding;MF:ATP binding
A0A2C9V8C2	Mitochondrial fission 1 protein OS=Manihot esculenta OX=3983 GN=MANES_09G007900 PE=3 SV=1	0.815725	BP:peroxisome fission;BP:mitochondrial fissionCC:integral component of membrane;CC:membrane;CC:mitochondrion;CC:mitochondrial outer membrane
B1NWE5	Photosystem II D2 protein OS=Manihot esculenta OX=3983 GN=psbD PE=3 SV=1	0.815594	BP:photosynthesis, light reaction;BP:photosynthetic electron transport in photosystem II;BP:protein-chromophore linkage;BP:photosynthesis;BP:oxidation-reduction processCC:chloroplast thylakoid membrane;CC:thylakoid;CC:plastid;CC:photosystem II;CC:membrane;CC:chloroplast;CC:integral component of membraneMF:chlorophyll binding;MF:electron transporter, transferring electrons within the cyclic electr…
A0A2C9UQ23	Uncharacterized protein OS=Manihot esculenta OX=3983 GN=MANES_13G079500 PE=4 SV=1	0.815408	CC:integral component of membraneMF:carbon-nitrogen ligase activity, with glutamine as amido-N-donor;MF:amidase activity
A0A2C9WAB2	Peroxidase OS=Manihot esculenta OX=3983 GN=MANES_02G026300 PE=3 SV=1	0.815406	BP:cellular oxidant detoxification;BP:hydrogen peroxide catabolic process;BP:response to oxidative stress;BP:oxidation-reduction processCC:extracellular regionMF:heme binding;MF:peroxidase activity;MF:metal ion binding;MF:oxidoreductase activity
A0A2C9W9D5	Uncharacterized protein OS=Manihot esculenta OX=3983 GN=MANES_03G124100 PE=3 SV=1	0.815199	BP:defense response;BP:protein dephosphorylationMF:phosphoprotein phosphatase activity;MF:ADP binding;MF:ATP binding
A0A2C9VFL9	Uncharacterized protein OS=Manihot esculenta OX=3983 GN=MANES_08G119000 PE=4 SV=1	0.815052	BP:oxidation-reduction process;BP:proteolysisMF:serine-type endopeptidase activity;MF:2-alkenal reductase [NA
A0A2C9VMD2	Uncharacterized protein OS=Manihot esculenta OX=3983 GN=MANES_06G024200 PE=3 SV=1	0.814672	CC:integral component of membrane;CC:membrane
A0A2C9VH20	Uncharacterized protein OS=Manihot esculenta OX=3983 GN=MANES_08G170800 PE=4 SV=1	0.81456	CC:integral component of membrane;CC:membraneMF:calcium ion binding
A0A2C9UGM9	Protoporphyrinogen oxidase OS=Manihot esculenta OX=3983 GN=MANES_15G158600 PE=3 SV=1	0.814468	BP:protoporphyrinogen IX biosynthetic process;BP:porphyrin-containing compound biosynthetic process;BP:embryo development ending in seed dormancy;BP:oxidation-reduction processCC:chloroplast envelope;CC:mitochondrionMF:oxygen-dependent protoporphyrinogen oxidase activity;MF:oxidoreductase activity
A0A2C9WCA5	Uncharacterized protein OS=Manihot esculenta OX=3983 GN=MANES_02G007500 PE=3 SV=1	0.814401	BP:cellulose biosynthetic process;BP:cell wall organizationCC:integral component of membrane;CC:membraneMF:transferase activity;MF:cellulose synthas;MF:transferase activity, transferring glycosyl groups
A0A2C9V6K4	Uncharacterized protein OS=Manihot esculenta OX=3983 GN=MANES_10G149300 PE=3 SV=1	0.814016	BP:carbohydrate metabolic processMF:hydrolase activity, hydrolyzing O-glycosyl compounds
A0A2C9UBF2	Uncharacterized protein OS=Manihot esculenta OX=3983 GN=MANES_16G102900 PE=4 SV=1	0.813944	BP:cellular response to oxidative stress;BP:protein folding;BP:glycerol ether metabolic process;BP:sulfate assimilation;BP:cell redox homeostasis;BP:oxidation-reduction processCC:cell;CC:chloroplastMF:protein disulfide oxidoreductase activity;MF:oxidoreductase activity, acting on a sulfur group of donors, disulfide as acceptor
A0A2C9VC58	Uncharacterized protein OS=Manihot esculenta OX=3983 GN=MANES_09G184400 PE=4 SV=1	0.813885	BP:sulfate transmembrane transport;BP:lipid transport;BP:metabolic processCC:chloroplastMF:ATPase activity;MF:nucleotide binding;MF:ATPase-coupled sulfate transmembrane transporter activity;MF:ATP binding
A0A2C9UQH2	Uncharacterized protein OS=Manihot esculenta OX=3983 GN=MANES_13G092000 PE=4 SV=1	0.813804	BP:cellular oxidant detoxification;BP:oxidation-reduction processMF:heme binding;MF:catalase activity
A0A2C9VX11	Uncharacterized protein OS=Manihot esculenta OX=3983 GN=MANES_05G097100 PE=4 SV=1	0.813709	BP:carbohydrate metabolic processMF:catalytic activity;MF:alpha-amylase activity;MF:calcium ion binding;MF:glucan 1,4-alpha-maltotetraohydrolase activity
A0A2C9W1I5	Uncharacterized protein OS=Manihot esculenta OX=3983 GN=MANES_04G106100 PE=3 SV=1	0.813355	BP:organophosphate ester transport;BP:organic phosphonate transportCC:integral component of membrane;CC:membraneMF:nucleotide binding;MF:ATPase activity;MF:ATPase-coupled organic phosphonate transmembrane transporter activity;MF:ATP binding
A0A2C9WP71	Uncharacterized protein OS=Manihot esculenta OX=3983 GN=MANES_01G215400 PE=4 SV=1	0.813244	MF:metal ion binding
A0ZQS3	Ribulose bisphosphate carboxylase large chain (Fragment) OS=Manihot esculenta OX=3983 GN=rbcL PE=3 SV=1	0.813027	BP:photorespiration;BP:carbon fixation;BP:reductive pentose-phosphate cycle;BP:photosynthesis;BP:oxidation-reduction processCC:plastid;CC:chloroplastMF:monooxygenase activity;MF:lyase activity;MF:magnesium ion binding;MF:ribulose-bisphosphate carboxylase activity;MF:metal ion binding;MF:oxidoreductase activity
B1NWJ6	NAD(P)H-quinone oxidoreductase subunit 5, chloroplastic OS=Manihot esculenta OX=3983 GN=ndhF PE=3 SV=1	0.813008	BP:transport;BP:translation;BP:ATP synthesis coupled electron transport;BP:oxidation-reduction processCC:chloroplast thylakoid membrane;CC:thylakoid;CC:plastid;CC:small ribosomal subunit;CC:integral component of membrane;CC:membrane;CC:chloroplastMF:NADH dehydrogenas;MF:rRNA binding;MF:structural constituent of ribosome;MF:quinone binding;MF:oxidoreductase activity
A0A2C9V0T0	Uncharacterized protein OS=Manihot esculenta OX=3983 GN=MANES_11G058000 PE=3 SV=1	0.812294	BP:protein folding;BP:response to heatCC:cytoplasmMF:heat shock protein binding;MF:unfolded protein binding;MF:metal ion binding;MF:ATP binding
A0A2C9WKM0	Uncharacterized protein OS=Manihot esculenta OX=3983 GN=MANES_01G134400 PE=4 SV=1	0.812281	BP:mRNA splicing, via spliceosomeCC:commitment complex;CC:precatalytic spliceosome;CC:U2-type prespliceosome;CC:viral nucleocapsid;CC:U1 snRNPMF:U1 snRNA binding;MF:nucleotide binding;MF:RNA binding;MF:nucleic acid binding;MF:mRNA binding
A0A251KFY3	Uncharacterized protein OS=Manihot esculenta OX=3983 GN=MANES_07G030800 PE=4 SV=1	0.812212	BP:response to auxin;BP:xylem and phloem pattern formation;BP:SCF complex assembly;BP:vegetative to reproductive phase transition of meristem;BP:protein ubiquitinationCC:cell wall;CC:nucleus;CC:plasma membrane;CC:cytosol
A0A2C9VI74	Uncharacterized protein OS=Manihot esculenta OX=3983 GN=MANES_08G166500 PE=3 SV=1	0.81202	BP:translationCC:intracellular;CC:large ribosomal subunit;CC:ribosomeMF:structural constituent of ribosome
A0A2C9UMF6	Uncharacterized protein OS=Manihot esculenta OX=3983 GN=MANES_14G168000 PE=3 SV=1	0.811525	BP:glutathione metabolic process;BP:toxin catabolic processCC:cytoplasmMF:glutathione transferase activity;MF:lactoylglutathione lyase activity
A0A2C9W3K6	Uncharacterized protein OS=Manihot esculenta OX=3983 GN=MANES_03G010100 PE=4 SV=1	0.811366	BP:cell wall mannoprotein biosynthetic process;BP:regulation of endoplasmic reticulum unfolded protein response;BP:protein O-linked mannosylation;BP:multicellular organism development;BP:chain elongation of O-linked mannose residueCC:dolichyl-phosphate-mannose-protein mannosyltransferase complex;CC:membraneMF:dolichyl-phosphate-mannose-protein mannosyltransferase activity
A0A2C9UGN6	Uncharacterized protein OS=Manihot esculenta OX=3983 GN=MANES_15G167800 PE=4 SV=1	0.810602	BP:photosystem II repair;BP:response to cytokinin;BP:proteolysis;BP:oxidation-reduction processCC:chloroplast thylakoid;CC:nucleus;CC:thylakoid lumenMF:serine-type endopeptidase activity;MF:2-alkenal reductase [NA
A0A2C9WMW6	Signal recognition particle 9 kDa protein OS=Manihot esculenta OX=3983 GN=MANES_01G200900 PE=3 SV=1	0.810386	BP:negative regulation of translational elongation;BP:SRP-dependent cotranslational protein targeting to membrane;BP:SRP-dependent cotranslational protein targeting to membrane, translocationCC:cytoplasm;CC:signal recognition particle, endoplasmic reticulum targeting;CC:signal recognition particle receptor complex;CC:signal recognition particleMF:signal recognition particle binding;MF:7S RNA bind…
A0A2C9W0A1	Uncharacterized protein OS=Manihot esculenta OX=3983 GN=MANES_05G193800 PE=4 SV=1	0.81028	CC:chloroplast stroma;CC:small-subunit processome;CC:nucleolusMF:RNA binding;MF:nucleic acid binding
A0A2C9VXF4	Uncharacterized protein OS=Manihot esculenta OX=3983 GN=MANES_05G180200 PE=4 SV=1	0.809895	BP:xylem and phloem pattern formation;BP:oxidation-reduction process;BP:steroid metabolic processCC:cytosolMF:coenzyme binding;MF:3-oxo-5-beta-steroid 4-dehydrogenase activity;MF:catalytic activity;MF:enone reductase activity
A0A2C9WNM5	Uncharacterized protein OS=Manihot esculenta OX=3983 GN=MANES_01G236900 PE=3 SV=1	0.809858	BP:proteolysis involved in cellular protein catabolic process;BP:regulation of catalytic activity;BP:proteolysisCC:extracellular space;CC:lysosomeMF:cysteine-type endopeptidase activity;MF:cysteine-type peptidase activity
A0A2C9W7A6	Uncharacterized protein OS=Manihot esculenta OX=3983 GN=MANES_03G088300 PE=4 SV=1	0.809633	CC:vacuole
A0A2C9UWZ2	Uncharacterized protein OS=Manihot esculenta OX=3983 GN=MANES_12G157900 PE=4 SV=1	0.809375	BP:metabolic process;BP:methylationCC:trans-Golgi network;CC:vacuolar membrane;CC:endosomeMF:S-adenosylmethionine-dependent methyltransferase activity;MF:methyltransferase activity
A0A2C9VB73	Uncharacterized protein OS=Manihot esculenta OX=3983 GN=MANES_09G082900 PE=4 SV=1	0.809165	BP:transmembrane transportCC:integral component of membrane;CC:membrane
A0A2C9WE08	Uncharacterized protein OS=Manihot esculenta OX=3983 GN=MANES_02G136500 PE=4 SV=1	0.809078	CC:cytoplasmMF:hydrolase activity;MF:hydrolase activity, acting on carbon-nitroge
A0A2C9VXL8	Uncharacterized protein OS=Manihot esculenta OX=3983 GN=MANES_05G143600 PE=4 SV=1	0.809074	CC:integral component of membraneMF:ligase activity;MF:nucleic acid binding
A0A2C9U238	Uncharacterized protein OS=Manihot esculenta OX=3983 GN=MANES_18G068300 PE=4 SV=1	0.808902	BP:methylation;BP:metabolic processCC:chloroplastMF:methyltransferase activity;MF:S-adenosylmethionine-dependent methyltransferase activity
A0A2C9VGS9	Uncharacterized protein OS=Manihot esculenta OX=3983 GN=MANES_08G162600 PE=3 SV=1	0.808899	BP:carbohydrate transport;BP:transmembrane transport;BP:oxidation-reduction processCC:integral component of membrane;CC:membraneMF:substrate-specific transmembrane transporter activity;MF:transporter activity;MF:transmembrane transporter activity;MF:2-alkenal reductase [NA
A0A2C9UKN3	Uncharacterized protein OS=Manihot esculenta OX=3983 GN=MANES_14G104300 PE=3 SV=1	0.808094	BP:oxidation-reduction process;BP:tRNA aminoacylation;BP:glutaminyl-tRNA aminoacylation;BP:tRNA aminoacylation for protein translation;BP:translationCC:cytoplasm;CC:cytosol;CC:mitochondrionMF:aminoacyl-tRNA ligase activity;MF:heme binding;MF:glutamine-tRNA ligase activity;MF:oxidoreductase activity, acting on paired donors, with incorporation or reduction of molecular oxygen;MF:nucleotide binding…
A0A2C9W5P9	Uncharacterized protein OS=Manihot esculenta OX=3983 GN=MANES_03G086700 PE=3 SV=1	0.807854	BP:protein folding;BP:protein refoldingCC:cytoplasmMF:ATP binding
A0A2C9VJV8	Uncharacterized protein OS=Manihot esculenta OX=3983 GN=MANES_07G010400 PE=4 SV=1	0.80726	CC:integral component of membrane
Q40288	Anthocyanidin 3-O-glucosyltransferase 6 (Fragment) OS=Manihot esculenta OX=3983 GN=GT6 PE=2 SV=1	0.806864	BP:anthocyanin-containing compound biosynthetic process;BP:metabolic process;BP:flavonoid glucuronidationCC:intracellular membrane-bounded organelleMF:quercetin 7-O-glucosyltransferase activity;MF:quercetin 3-O-glucosyltransferase activity;MF:transferase activity;MF:transferase activity, transferring glycosyl groups;MF:transferase activity, transferring hexosyl groups;MF:anthocyanidin 3-O-glucosy…
A0A2C9UBH6	Uncharacterized protein OS=Manihot esculenta OX=3983 GN=MANES_16G128300 PE=4 SV=1	0.806841	BP:cell wall mannoprotein biosynthetic process;BP:regulation of endoplasmic reticulum unfolded protein response;BP:protein O-linked mannosylation;BP:multicellular organism development;BP:chain elongation of O-linked mannose residueCC:dolichyl-phosphate-mannose-protein mannosyltransferase complex;CC:membraneMF:dolichyl-phosphate-mannose-protein mannosyltransferase activity
A0A251JSG4	Uncharacterized protein OS=Manihot esculenta OX=3983 GN=MANES_11G039000 PE=4 SV=1	0.806773	BP:activation of MAPKK activity;BP:protein phosphorylationCC:integral component of membrane;CC:membrane;CC:intracellularMF:protein kinase activity;MF:MAP kinase kinase kinase activity;MF:ATP binding
B1NWH6	Photosystem II CP47 reaction center protein OS=Manihot esculenta OX=3983 GN=psbB PE=3 SV=1	0.806498	BP:photosynthesis, light reaction;BP:protein-chromophore linkage;BP:photosynthesis;BP:photosynthetic electron transport in photosystem II;BP:photosynthetic electron transport chainCC:chloroplast thylakoid membrane;CC:thylakoid;CC:plastid;CC:photosystem II;CC:photosystem;CC:membrane;CC:chloroplast;CC:integral component of membraneMF:chlorophyll binding;MF:electron transporter, transferring electro…
A0A2C9V313	Uncharacterized protein OS=Manihot esculenta OX=3983 GN=MANES_10G032500 PE=4 SV=1	0.806395	MF:UDP-glucuronate decarboxylase activity
A0A2C9UTI1	Carboxypeptidase OS=Manihot esculenta OX=3983 GN=MANES_12G004900 PE=3 SV=1	0.806066	BP:secondary metabolic process;BP:proteolysis involved in cellular protein catabolic process;BP:proteolysisCC:vacuole;CC:peroxisomeMF:hydrolase activity;MF:carboxypeptidase activity;MF:serine-type carboxypeptidase activity;MF:transferase activity, transferring acyl groups other than amino-acyl groups;MF:peptidase activity
A0A2C9WEL8	Uncharacterized protein OS=Manihot esculenta OX=3983 GN=MANES_02G118500 PE=4 SV=1	0.806065	BP:oxidation-reduction processMF:NADH dehydrogenase activity;MF:oxidoreductase activity
A0A2C9UZ24	Uncharacterized protein OS=Manihot esculenta OX=3983 GN=MANES_11G019200 PE=3 SV=1	0.805717	BP:secondary metabolite biosynthetic process;BP:oxidation-reduction processCC:membrane;CC:integral component of membraneMF:monooxygenase activity;MF:heme binding;MF:flavonoid 3',5'-hydroxylase activity;MF:oxidoreductase activity, acting on paired donors, with incorporation or reduction of molecular oxygen;MF:iron ion binding;MF:metal ion binding;MF:oxidoreductase activity
A0A2C9VY26	Glyceraldehyde-3-phosphate dehydrogenase OS=Manihot esculenta OX=3983 GN=MANES_05G125200 PE=3 SV=1	0.805683	BP:glucose metabolic process;BP:oxidation-reduction processMF:NADP binding;MF:NAD binding;MF:oxidoreductase activity, acting on the aldehyde or oxo group of donors, NAD or NADP as acceptor;MF:oxidoreductase activity
A0A2C9WDS1	Uncharacterized protein OS=Manihot esculenta OX=3983 GN=MANES_02G128800 PE=3 SV=1	0.805264	BP:glucose import;BP:glucose transmembrane transport;BP:proton transport;BP:transmembrane transport;BP:oxidation-reduction processCC:chloroplast envelope;CC:integral component of membrane;CC:membrane;CC:integral component of plasma membraneMF:glucose transmembrane transporter activity;MF:suga;MF:transporter activity;MF:transmembrane transporter activity;MF:2-alkenal reductase [NA
A0A2C9U120	Uncharacterized protein OS=Manihot esculenta OX=3983 GN=MANES_18G010600 PE=4 SV=1	0.805252	BP:proteolysisCC:cell wallMF:serine-type endopeptidase activity;MF:hydrolase activity
A0A2C9V0U5	Uncharacterized protein OS=Manihot esculenta OX=3983 GN=MANES_11G086500 PE=4 SV=1	0.805135	BP:response to stress
A0A2C9U6K5	Uncharacterized protein OS=Manihot esculenta OX=3983 GN=MANES_17G064800 PE=4 SV=1	0.804958	BP:translationCC:intracellular;CC:cytosolic large ribosomal subunit;CC:ribosomeMF:structural constituent of ribosome
A0A2C9VQT8	3-ketoacyl-CoA synthase OS=Manihot esculenta OX=3983 GN=MANES_06G139700 PE=3 SV=1	0.804688	BP:fatty acid biosynthetic process;BP:metabolic processCC:integral component of membrane;CC:membraneMF:catalytic activity;MF:transferase activity;MF:transferase activity, transferring acyl groups;MF:transferase activity, transferring acyl groups other than amino-acyl groups
A0A251J882	Uncharacterized protein OS=Manihot esculenta OX=3983 GN=MANES_14G008800 PE=3 SV=1	0.804554	BP:proton transport;BP:hydrogen ion transmembrane transport;BP:transmembrane transportCC:integral component of membrane;CC:membraneMF:inorganic diphosphatase activity;MF:hydrogen-translocating pyrophosphatase activity
A0A2C9W898	Uncharacterized protein OS=Manihot esculenta OX=3983 GN=MANES_03G120600 PE=4 SV=1	0.804415	MF:RNA binding;MF:nucleic acid binding;MF:nucleotide binding
A0A2C9U2F0	Uncharacterized protein OS=Manihot esculenta OX=3983 GN=MANES_18G078900 PE=4 SV=1	0.804305	BP:metabolic process;BP:cellular aldehyde metabolic process;BP:oxidation-reduction processCC:integral component of membraneMF:aldehyde dehydrogenase [NA;MF:3-chloroallyl aldehyde dehydrogenase activity;MF:aldehyde dehydrogenas;MF:oxidoreductase activity
A0A2C9W9S1	Uncharacterized protein OS=Manihot esculenta OX=3983 GN=MANES_02G009300 PE=3 SV=1	0.80424	BP:galactose metabolic processMF:UDP-glucose 4-epimerase activity;MF:isomerase activity
A0A251LB27	Uncharacterized protein OS=Manihot esculenta OX=3983 GN=MANES_03G159800 PE=3 SV=1	0.804033	BP:translationCC:cytosolic large ribosomal subunit;CC:ribosomeMF:structural constituent of ribosome;MF:large ribosomal subunit rRNA binding
A0A2C9UU01	Uncharacterized protein OS=Manihot esculenta OX=3983 GN=MANES_12G013800 PE=3 SV=1	0.803878	BP:protein transport;BP:protein insertion into membraneCC:integral component of membrane;CC:membraneMF:membrane insertase activity
A0A2C9W0U8	Uncharacterized protein OS=Manihot esculenta OX=3983 GN=MANES_04G085600 PE=3 SV=1	0.803719	BP:proteolysis involved in cellular protein catabolic process;BP:proteolysisCC:extracellular space;CC:lysosomeMF:hydrolase activity;MF:cysteine-type endopeptidase activity;MF:peptidase activity;MF:cysteine-type peptidase activity
A0A2C9VP53	Uncharacterized protein OS=Manihot esculenta OX=3983 GN=MANES_06G085900 PE=4 SV=1	0.803396	------
A0A2C9U883	Uncharacterized protein OS=Manihot esculenta OX=3983 GN=MANES_16G036500 PE=3 SV=1	0.803293	MF:hydrolase activity, acting on ester bonds
A0A2C9WKE4	Succinate dehydrogenase [ubiquinone] flavoprotein subunit, mitochondrial OS=Manihot esculenta OX=3983 GN=MANES_01G134800 PE=3 SV=1	0.803212	BP:tricarboxylic acid cycle;BP:electron transport chain;BP:oxidation-reduction processCC:membrane;CC:mitochondrial inner membraneMF:flavin adenine dinucleotide binding;MF:oxidoreductase activity, acting on the CH-CH group of donors;MF:succinate dehydrogenas;MF:oxidoreductase activity
A0A2C9V7W4	Peptidylprolyl isomerase OS=Manihot esculenta OX=3983 GN=MANES_09G047800 PE=4 SV=1	0.803134	BP:protein peptidyl-prolyl isomerization;BP:chaperone-mediated protein foldingCC:chloroplast thylakoid membrane;CC:endoplasmic reticulum membraneMF:isomerase activity;MF:FK506 binding;MF:peptidyl-prolyl cis-trans isomerase activity
A0A2C9W4K5	Pectinesterase OS=Manihot esculenta OX=3983 GN=MANES_03G045600 PE=3 SV=1	0.803028	BP:cell wall modification;BP:negative regulation of catalytic activity;BP:pectin catabolic processCC:cell wallMF:hydrolase activity;MF:pectinesterase inhibitor activity;MF:pectinesterase activity;MF:aspartyl esterase activity;MF:enzyme inhibitor activity
A0A251LG18	Isocitrate dehydrogenase [NADP] OS=Manihot esculenta OX=3983 GN=MANES_02G080500 PE=3 SV=1	0.802951	BP:tricarboxylic acid cycle;BP:isocitrate metabolic process;BP:oxidation-reduction processMF:oxidoreductase activity, acting on the CH-OH group of donors, NAD or NADP as acceptor;MF:NAD binding;MF:magnesium ion binding;MF:isocitrate dehydrogenas;MF:metal ion binding;MF:oxidoreductase activity
A0A2C9V8Y6	Cysteine proteinase inhibitor OS=Manihot esculenta OX=3983 GN=MANES_09G039400 PE=3 SV=1	0.802935	BP:negative regulation of endopeptidase activity;BP:negative regulation of peptidase activityMF:cysteine-type endopeptidase inhibitor activity;MF:peptidase inhibitor activity
A0A2C9V1F9	Protein disulfide-isomerase OS=Manihot esculenta OX=3983 GN=MANES_11G144900 PE=3 SV=1	0.80285	BP:protein folding;BP:cell redox homeostasis;BP:response to endoplasmic reticulum stress;BP:response to oxidative stressCC:endoplasmic reticulum;CC:chloroplast;CC:mitochondrion;CC:vacuolar membraneMF:protein disulfide isomerase activity;MF:transferase activity, transferring glycosyl groups;MF:isomerase activity
A0A2C9V036	Uncharacterized protein OS=Manihot esculenta OX=3983 GN=MANES_11G050800 PE=4 SV=1	0.802659	BP:negative regulation of ethylene biosynthetic process;BP:negative regulation of indoleacetic acid biosynthetic process via tryptophan;BP:biosynthetic process;BP:shade avoidanceCC:cytosolMF:L-aspartat;MF:methionine-oxo-acid transaminase activity;MF:L-phenylalanin;MF:catalytic activity;MF:pyridoxal phosphate binding
A0A2C9VBR3	Uncharacterized protein OS=Manihot esculenta OX=3983 GN=MANES_09G101300 PE=3 SV=1	0.802348	BP:mitochondrial transport;BP:translationCC:integral component of membrane;CC:membrane;CC:mitochondrial membraneMF:structural constituent of ribosome
A0A2C9V8C9	Uncharacterized protein OS=Manihot esculenta OX=3983 GN=MANES_09G055100 PE=4 SV=1	0.801774	------
A0A2C9WF35	Uncharacterized protein OS=Manihot esculenta OX=3983 GN=MANES_02G109200 PE=3 SV=1	0.801656	BP:cellular water homeostasis;BP:ion transmembrane transport;BP:water transport;BP:glycerol transport;BP:transmembrane transportCC:vacuole;CC:integral component of membrane;CC:membrane;CC:integral component of plasma membrane;CC:plasmodesmaMF:water channel activity;MF:channel activity;MF:glycerol channel activity
A0A199UC51	Uncharacterized protein OS=Manihot esculenta OX=3983 GN=MANES_S035600 PE=4 SV=1	0.801482	BP:transmembrane transport;BP:regulation of anion transmembrane transportCC:mitochondrial outer membraneMF:voltage-gated anion channel activity
A0A2C9W8V5	Uncharacterized protein OS=Manihot esculenta OX=3983 GN=MANES_03G140200 PE=4 SV=1	0.801382	BP:protein dephosphorylation;BP:protein import into mitochondrial matrix;BP:protein transportCC:integral component of membrane;CC:mitochondrial inner membrane;CC:mitochondrial inner membrane presequence translocase complexMF:phosphoprotein phosphatase activity
A0A2C9UC96	Uncharacterized protein OS=Manihot esculenta OX=3983 GN=MANES_15G024100 PE=4 SV=1	0.801318	------
A0A2C9WB81	Uncharacterized protein OS=Manihot esculenta OX=3983 GN=MANES_02G058600 PE=4 SV=1	0.8008	BP:plant-type cell wall biogenesis;BP:cellulose biosynthetic process;BP:UDP-L-arabinose metabolic process;BP:plant-type cell wall organization or biogenesisCC:Golgi apparatus;CC:cytosolMF:UDP-arabinopyranose mutase activity;MF:intramolecular transferase activity
A0A2C9W5U3	Uncharacterized protein OS=Manihot esculenta OX=3983 GN=MANES_03G039700 PE=4 SV=1	0.800707	BP:oxylipin biosynthetic process;BP:jasmonic acid biosynthetic process;BP:oxidation-reduction processCC:peroxisomeMF:12-oxophytodienoate reductase activity;MF:NADPH dehydrogenase activity;MF:catalytic activity;MF:FMN binding;MF:oxidoreductase activity
B1NWE6	Photosystem II CP43 reaction center protein OS=Manihot esculenta OX=3983 GN=psbC PE=3 SV=1	0.800378	BP:photosynthesis, light reaction;BP:photosynthetic electron transport in photosystem II;BP:protein-chromophore linkage;BP:photosynthesis;BP:photosynthetic electron transport chainCC:chloroplast thylakoid membrane;CC:thylakoid;CC:plastid;CC:photosystem II;CC:photosystem;CC:membrane;CC:integral component of membrane;CC:chloroplastMF:chlorophyll binding;MF:metal ion binding;MF:oxidoreductase activi…
A0A2C9V8P3	Uncharacterized protein OS=Manihot esculenta OX=3983 GN=MANES_09G004200 PE=4 SV=1	0.800114	------
A0A2C9WCE9	Uncharacterized protein OS=Manihot esculenta OX=3983 GN=MANES_02G082400 PE=4 SV=1	0.799537	BP:cellular oxidant detoxificationCC:endoplasmic reticulum;CC:integral component of membrane;CC:membrane;CC:nuclear envelopeMF:glutathione transferase activity;MF:glutathione peroxidase activity
A0A2C9VC68	Uncharacterized protein OS=Manihot esculenta OX=3983 GN=MANES_08G002700 PE=3 SV=1	0.799243	BP:cellular oxidant detoxification;BP:oxidation-reduction process;BP:response to oxidative stressMF:heme binding;MF:peroxidase activity
A0A2C9UAX3	Malic enzyme OS=Manihot esculenta OX=3983 GN=MANES_16G109900 PE=3 SV=1	0.799232	BP:malate metabolic process;BP:oxidation-reduction processCC:cytoplasmMF:oxaloacetate decarboxylase activity;MF:malate dehydrogenas;MF:NAD binding;MF:malate dehydrogenas;MF:malic enzyme activity;MF:metal ion binding;MF:oxidoreductase activity
A0A2C9VB66	Uncharacterized protein OS=Manihot esculenta OX=3983 GN=MANES_09G156400 PE=4 SV=1	0.799095	CC:integral component of membrane;CC:membrane;CC:chloroplast
A0A2C9WNJ2	Uncharacterized protein OS=Manihot esculenta OX=3983 GN=MANES_01G233000 PE=4 SV=1	0.799083	BP:proteolysis
A0A251JJD2	Uncharacterized protein OS=Manihot esculenta OX=3983 GN=MANES_13G141300 PE=4 SV=1	0.799019	CC:membrane
A0A2C9VDY1	Uncharacterized protein OS=Manihot esculenta OX=3983 GN=MANES_08G064700 PE=4 SV=1	0.798851	BP:transcription elongation from RNA polymerase II promoter;BP:mRNA export from nucleus;BP:mRNA processingCC:chromosome, telomeric region;CC:nucleoplasmic THO complex;CC:THO complex part of transcription export complexMF:nucleic acid binding
A0A2C9UHC4	Uncharacterized protein (Fragment) OS=Manihot esculenta OX=3983 GN=MANES_15G182000 PE=3 SV=1	0.798617	BP:translation;BP:transportCC:integral component of membrane;CC:membraneMF:structural constituent of ribosome
A0A2C9VE69	Uncharacterized protein OS=Manihot esculenta OX=3983 GN=MANES_09G183900 PE=3 SV=1	0.798104	MF:nucleotide binding;MF:GTPase activity;MF:GTP binding
B1NWI3	30S ribosomal protein S11, chloroplastic OS=Manihot esculenta OX=3983 GN=rps11 PE=3 SV=1	0.798042	BP:ribosomal small subunit assembly;BP:maturation of SSU-rRNA from tricistronic rRNA transcrip;BP:translationCC:plastid;CC:ribosome;CC:mitochondrial small ribosomal subunit;CC:intracellular;CC:chloroplastMF:small ribosomal subunit rRNA binding;MF:mRNA 5'-UTR binding;MF:rRNA binding;MF:structural constituent of ribosome;MF:RNA binding
A0A2C9UCD3	Glutathione peroxidase OS=Manihot esculenta OX=3983 GN=MANES_16G130700 PE=3 SV=1	0.797916	BP:cellular oxidant detoxification;BP:response to oxidative stress;BP:oxidation-reduction processMF:peroxidase activity;MF:glutathione peroxidase activity;MF:oxidoreductase activity
A0A2C9VGD6	Uncharacterized protein OS=Manihot esculenta OX=3983 GN=MANES_08G147900 PE=4 SV=1	0.797904	------
A0A2C9UW31	Uncharacterized protein OS=Manihot esculenta OX=3983 GN=MANES_12G080400 PE=4 SV=1	0.797734	CC:integral component of membrane
A0A2C9W9L2	Uncharacterized protein OS=Manihot esculenta OX=3983 GN=MANES_03G212500 PE=4 SV=1	0.797672	BP:xenobiotic transport;BP:drug transmembrane transport;BP:phosphate ion transmembrane transport;BP:transmembrane transportCC:integral component of membrane;CC:membraneMF:ATPase activity, coupled to transmembrane movement of substances;MF:nucleotide binding;MF:xenobiotic-transporting ATPase activity;MF:ATPase activity;MF:ATPase-coupled phosphate ion transmembrane transporter activity;MF:ATP bindi…
B1NWG6	Cytochrome b559 subunit beta OS=Manihot esculenta OX=3983 GN=psbF PE=3 SV=1	0.797605	BP:photosynthesis;BP:photosynthesis, light reaction;BP:oxidation-reduction process;BP:photosynthetic electron transport chainCC:chloroplast thylakoid membrane;CC:thylakoid;CC:plastid;CC:photosystem II;CC:integral component of membrane;CC:membrane;CC:photosystem II reaction center;CC:chloroplastMF:electron carrier activity;MF:heme binding;MF:iron ion binding;MF:metal ion binding
A0A2C9W0H0	Uncharacterized protein OS=Manihot esculenta OX=3983 GN=MANES_04G000900 PE=4 SV=1	0.797222	CC:integral component of membrane;CC:membrane
A0A2C9WJL8	Phospho-2-dehydro-3-deoxyheptonate aldolase OS=Manihot esculenta OX=3983 GN=MANES_01G089600 PE=3 SV=1	0.796992	BP:cellular amino acid biosynthetic process;BP:chorismate biosynthetic process;BP:aromatic amino acid family biosynthetic processCC:plastid;CC:integral component of membrane;CC:chloroplastMF:catalytic activity;MF:transferase activity;MF:3-deoxy-7-phosphoheptulonate synthase activity
A0A2C9WNE8	Uncharacterized protein OS=Manihot esculenta OX=3983 GN=MANES_01G228900 PE=4 SV=1	0.79677	BP:RNA secondary structure unwindingMF:ATP-dependent RNA helicase activity;MF:nucleic acid binding;MF:ATP binding
A0A199UAZ4	Uncharacterized protein OS=Manihot esculenta OX=3983 GN=MANES_S044700 PE=4 SV=1	0.79642	BP:tryptophan catabolic process to kynurenineMF:arylformamidase activity
A0A2C9WF26	Peroxidase OS=Manihot esculenta OX=3983 GN=MANES_02G182500 PE=3 SV=1	0.796246	BP:plant-type cell wall organization;BP:cellular oxidant detoxification;BP:hydrogen peroxide catabolic process;BP:response to oxidative stress;BP:oxidation-reduction processCC:extracellular region;CC:plant-type cell wallMF:heme binding;MF:peroxidase activity;MF:metal ion binding;MF:oxidoreductase activity
A0A251M266	Uncharacterized protein OS=Manihot esculenta OX=3983 GN=MANES_01G145600 PE=3 SV=1	0.794995	BP:protein phosphorylation;BP:DNA repair;BP:phosphorylation;BP:histone acetylationCC:histone acetyltransferase complex;CC:nucleusMF:kinase activity;MF:nucleotide binding;MF:protein serine/threonine kinase activity;MF:transferase activity;MF:ATP binding
A0A251JR39	Mitochondrial pyruvate carrier OS=Manihot esculenta OX=3983 GN=MANES_14G053700 PE=3 SV=1	0.794965	BP:mitochondrial pyruvate transportCC:mitochondrial inner membrane;CC:integral component of membrane;CC:mitochondrion
A0A2C9W5U5	Dirigent protein OS=Manihot esculenta OX=3983 GN=MANES_03G088800 PE=3 SV=1	0.79485	BP:phenylpropanoid biosynthetic process;BP:regulation of catalytic activityCC:apoplast;CC:extracellular regionMF:guiding stereospecific synthesis activity
A0A2C9UB58	Uncharacterized protein OS=Manihot esculenta OX=3983 GN=MANES_16G117200 PE=3 SV=1	0.79464	BP:metabolic process;BP:phenylpropanoid biosynthetic process;BP:oxidation-reduction processMF:aldehyde dehydrogenas;MF:oxidoreductase activity, acting on the aldehyde or oxo group of donors, NAD or NADP as acceptor;MF:retinal dehydrogenase activity;MF:coniferyl-aldehyde dehydrogenase activity;MF:oxidoreductase activity
A0A2C9VYK2	Carboxypeptidase OS=Manihot esculenta OX=3983 GN=MANES_04G011900 PE=3 SV=1	0.794521	BP:proteolysis involved in cellular protein catabolic process;BP:proteolysisMF:hydrolase activity;MF:carboxypeptidase activity;MF:serine-type carboxypeptidase activity;MF:peptidase activity
A0A2C9UUQ8	Uncharacterized protein OS=Manihot esculenta OX=3983 GN=MANES_12G079000 PE=4 SV=1	0.793886	BP:oxidation-reduction processMF:pyridoxin
A0A251LVH3	Uncharacterized protein OS=Manihot esculenta OX=3983 GN=MANES_01G267300 PE=3 SV=1	0.793884	MF:metal ion binding;MF:arginase activity
A0A2C9VYD1	Uncharacterized protein OS=Manihot esculenta OX=3983 GN=MANES_04G003100 PE=4 SV=1	0.79375	CC:integral component of membrane;CC:membrane
A0A2C9VQR6	Uncharacterized protein OS=Manihot esculenta OX=3983 GN=MANES_06G142900 PE=4 SV=1	0.793477	BP:xenobiotic transport;BP:drug transmembrane transport;BP:transmembrane transportCC:chloroplast envelope;CC:integral component of membrane;CC:membraneMF:ATPase activity, coupled to transmembrane movement of substances;MF:nucleotide binding;MF:xenobiotic-transporting ATPase activity;MF:ATPase activity;MF:ATP binding
A0A2C9WHS7	Glycosyltransferase OS=Manihot esculenta OX=3983 GN=MANES_01G047400 PE=3 SV=1	0.793359	BP:flavonoid glucuronidation;BP:flavonoid biosynthetic process;BP:metabolic processCC:intracellular membrane-bounded organelleMF:quercetin 7-O-glucosyltransferase activity;MF:transferase activity, transferring glycosyl groups;MF:quercetin 3-O-glucosyltransferase activity;MF:transferase activity;MF:transferase activity, transferring hexosyl groups
A0A251LVQ7	Uncharacterized protein OS=Manihot esculenta OX=3983 GN=MANES_01G261900 PE=4 SV=1	0.793152	BP:regulation of peroxisome size;BP:rRNA methylation;BP:peroxisome fissionCC:integral component of peroxisomal membraneMF:rRN
A0A251JYV4	Uncharacterized protein OS=Manihot esculenta OX=3983 GN=MANES_07G101800 PE=3 SV=1	0.793116	BP:translationCC:ribosome;CC:integral component of membrane;CC:intracellular;CC:small ribosomal subunit;CC:cytosolic small ribosomal subunitMF:structural constituent of ribosome
A0A2C9UM60	Uncharacterized protein OS=Manihot esculenta OX=3983 GN=MANES_14G126200 PE=3 SV=1	0.792442	------
A0A2C9UER4	Uncharacterized protein OS=Manihot esculenta OX=3983 GN=MANES_15G043800 PE=3 SV=1	0.792414	BP:translationCC:intracellular;CC:ribosomeMF:structural constituent of ribosome
A0A2C9UG36	Peroxidase OS=Manihot esculenta OX=3983 GN=MANES_15G142000 PE=3 SV=1	0.792271	BP:cellular oxidant detoxification;BP:hydrogen peroxide catabolic process;BP:response to oxidative stress;BP:oxidation-reduction processCC:extracellular regionMF:heme binding;MF:peroxidase activity;MF:metal ion binding;MF:oxidoreductase activity
A0A199UBW6	Uncharacterized protein OS=Manihot esculenta OX=3983 GN=MANES_S027400 PE=3 SV=1	0.792267	BP:lignin biosynthetic process;BP:oxidation-reduction processMF:sinapyl alcohol dehydrogenase activity;MF:cinnamyl-alcohol dehydrogenase activity;MF:zinc ion binding;MF:metal ion binding;MF:oxidoreductase activity
A0A2C9VKJ3	Uncharacterized protein OS=Manihot esculenta OX=3983 GN=MANES_07G110700 PE=4 SV=1	0.792047	------
A0A2C9U952	DNA-directed RNA polymerase subunit beta OS=Manihot esculenta OX=3983 GN=MANES_16G027100 PE=3 SV=1	0.791897	BP:transcription, DNA-templatedCC:cytosol;CC:DNA-directed RNA polymerase II, core complex;CC:plasmodesmaMF:nucleotidyltransferase activity;MF:DNA binding;MF:transferase activity;MF:ribonucleoside binding;MF:DNA-directed RNA polymerase activity
A0A2C9W6A3	Uncharacterized protein OS=Manihot esculenta OX=3983 GN=MANES_03G103900 PE=4 SV=1	0.791837	BP:tyrosine metabolic process;BP:tyrosine catabolic process;BP:L-phenylalanine catabolic process;BP:homogentisate catabolic process;BP:oxidation-reduction processCC:cytosolMF:homogentisate 1,2-dioxygenase activity
A0A2C9VNC1	Uncharacterized protein OS=Manihot esculenta OX=3983 GN=MANES_06G061100 PE=4 SV=1	0.791623	BP:photosynthesisCC:membrane;CC:photosystem IMF:chlorophyll binding
A0A2C9VCD8	40S ribosomal protein S3a OS=Manihot esculenta OX=3983 GN=MANES_09G154900 PE=3 SV=1	0.791077	BP:translationCC:cytoplasm;CC:ribosome;CC:intracellular;CC:cytosolic small ribosomal subunitMF:structural constituent of ribosome
A0A2C9VGI5	Uncharacterized protein OS=Manihot esculenta OX=3983 GN=MANES_08G149800 PE=4 SV=1	0.790538	BP:oxidation-reduction processMF:3-oxoacyl-[acyl-carrier-protein] reductas
A0A2C9WBR6	Uncharacterized protein OS=Manihot esculenta OX=3983 GN=MANES_02G022900 PE=3 SV=1	0.790347	BP:glutathione metabolic processCC:cytoplasmMF:glutathione transferase activity
A0A2C9U8M2	Uncharacterized protein OS=Manihot esculenta OX=3983 GN=MANES_16G035600 PE=4 SV=1	0.790329	MF:10-deacetylbaccatin III 10-O-acetyltransferase activity;MF:transferase activity, transferring acyl groups other than amino-acyl groups
A0A2C9VA41	Uncharacterized protein OS=Manihot esculenta OX=3983 GN=MANES_09G114600 PE=4 SV=1	0.790308	BP:TOR signalingCC:TORC1 complex
A0A2C9WDE7	Uncharacterized protein OS=Manihot esculenta OX=3983 GN=MANES_02G128600 PE=4 SV=1	0.789406	------
A0A2C9UJK1	Uncharacterized protein OS=Manihot esculenta OX=3983 GN=MANES_14G063400 PE=4 SV=1	0.789357	------
A0A2C9WN46	Uncharacterized protein OS=Manihot esculenta OX=3983 GN=MANES_01G220700 PE=4 SV=1	0.789048	------
B1NWD9	30S ribosomal protein S2, chloroplastic OS=Manihot esculenta OX=3983 GN=rps2 PE=3 SV=1	0.788999	BP:ATP synthesis coupled proton transport;BP:translationCC:chloroplast thylakoid membrane;CC:proton-transporting ATP synthase complex, coupling factor;CC:ribosome;CC:integral component of membrane;CC:intracellular;CC:plastid;CC:chloroplast;CC:small ribosomal subunitMF:structural constituent of ribosome;MF:hydrogen ion transmembrane transporter activity
A0A2C9WFI0	Uncharacterized protein OS=Manihot esculenta OX=3983 GN=MANES_02G195900 PE=4 SV=1	0.788853	CC:chloroplast thylakoid membrane;CC:chloroplast envelope
A0A2C9WFA1	Protein DETOXIFICATION OS=Manihot esculenta OX=3983 GN=MANES_02G142000 PE=3 SV=1	0.788542	BP:drug transmembrane transport;BP:transmembrane transportCC:integral component of membrane;CC:membraneMF:antiporter activity;MF:drug transmembrane transporter activity
A0A251J4W2	Uncharacterized protein OS=Manihot esculenta OX=3983 GN=MANES_12G051700 PE=4 SV=1	0.788513	BP:translationCC:intracellular;CC:cytosolic large ribosomal subunit;CC:ribosomeMF:structural constituent of ribosome
A0A2C9WN09	Uncharacterized protein OS=Manihot esculenta OX=3983 GN=MANES_01G131500 PE=4 SV=1	0.787962	BP:oxidation-reduction processCC:chloroplast thylakoid membrane;CC:chloroplast envelope;CC:plastoglobuleMF:aldito;MF:oxidoreductase activity
A0A2C9WB99	Uncharacterized protein OS=Manihot esculenta OX=3983 GN=MANES_03G185800 PE=4 SV=1	0.787843	MF:carboxymethylenebutenolidase activity;MF:hydrolase activity
A0A2C9UUY1	Uncharacterized protein OS=Manihot esculenta OX=3983 GN=MANES_12G054500 PE=4 SV=1	0.787515	------
A0A2C9WLE4	Glutamate decarboxylase OS=Manihot esculenta OX=3983 GN=MANES_01G122400 PE=3 SV=1	0.787435	BP:carboxylic acid metabolic process;BP:glutamate metabolic processMF:lyase activity;MF:carboxy-lyase activity;MF:glutamate decarboxylase activity;MF:catalytic activity;MF:pyridoxal phosphate binding
A0A2C9U297	Hypoxanthine phosphoribosyltransferase OS=Manihot esculenta OX=3983 GN=MANES_18G095900 PE=3 SV=1	0.787234	BP:IMP salvage;BP:nucleoside metabolic process;BP:purine ribonucleoside salvageCC:cytoplasmMF:hypoxanthine phosphoribosyltransferase activity;MF:guanine phosphoribosyltransferase activity;MF:nucleotide binding;MF:transferase activity;MF:transferase activity, transferring glycosyl groups;MF:RNA binding;MF:metal ion binding;MF:ATP binding
A0A251K650	Uncharacterized protein OS=Manihot esculenta OX=3983 GN=MANES_09G110300 PE=4 SV=1	0.786939	BP:protein import into chloroplast stromaCC:integral component of membrane;CC:chloroplast inner membraneMF:protein transporter activity
A0A2C9VLT5	Uncharacterized protein OS=Manihot esculenta OX=3983 GN=MANES_07G108300 PE=3 SV=1	0.786817	BP:maturation of LSU-rRNA from tricistronic rRNA transcrip;BP:translationCC:ribosome;CC:cytosolic large ribosomal subunit;CC:intracellularMF:structural constituent of ribosome;MF:mRNA binding
A0A2C9VBZ8	Uncharacterized protein OS=Manihot esculenta OX=3983 GN=MANES_09G142200 PE=4 SV=1	0.786797	BP:oxidation-reduction processMF:3-oxoacyl-[acyl-carrier-protein] reductas;MF:oxidoreductase activity
A0A2C9U9G0	Uncharacterized protein OS=Manihot esculenta OX=3983 GN=MANES_16G032200 PE=4 SV=1	0.786744	BP:transmembrane transport;BP:carbohydrate transmembrane transportCC:integral component of membrane;CC:membraneMF:transporter activity;MF:transmembrane transporter activity
A0A251JHP0	Uncharacterized protein OS=Manihot esculenta OX=3983 GN=MANES_13G075800 PE=3 SV=1	0.786564	BP:response to unfolded protein;BP:protein folding;BP:chaperone mediated protein folding requiring cofactorCC:cytoplasm;CC:mitochondrial matrixMF:chaperone binding;MF:unfolded protein binding;MF:metal ion binding;MF:ATP binding
A0A2C9VXS7	Uncharacterized protein OS=Manihot esculenta OX=3983 GN=MANES_05G189800 PE=4 SV=1	0.786491	CC:integral component of membrane;CC:membrane
A0A2C9W0U7	Uncharacterized protein OS=Manihot esculenta OX=3983 GN=MANES_04G091700 PE=3 SV=1	0.786213	BP:biosynthetic process;BP:metabolic processCC:integral component of membraneMF:transferase activity;MF:catalytic activity;MF:pyridoxal phosphate binding;MF:serine C-palmitoyltransferase activity
A0A199UBR6	Uncharacterized protein OS=Manihot esculenta OX=3983 GN=MANES_S020100 PE=4 SV=1	0.786038	------
A0A2C9U3I0	Uncharacterized protein OS=Manihot esculenta OX=3983 GN=MANES_18G119000 PE=4 SV=1	0.785517	------
A0A2C9WFZ6	Uncharacterized protein OS=Manihot esculenta OX=3983 GN=MANES_02G212800 PE=4 SV=1	0.785506	BP:cellular amino acid biosynthetic process;BP:asparagine biosynthetic process;BP:glutamine metabolic process;BP:response to absence of lightCC:cytosolMF:nucleotide binding;MF:asparagine synthas;MF:ATP binding;MF:protein homodimerization activity
A0A2C9W436	Uncharacterized protein OS=Manihot esculenta OX=3983 GN=MANES_03G032100 PE=4 SV=1	0.785368	BP:protein phosphorylationMF:ATP binding;MF:protein kinase activity
A0A2C9WAV4	Uncharacterized protein OS=Manihot esculenta OX=3983 GN=MANES_03G183700 PE=3 SV=1	0.78485	BP:proteolysisCC:membraneMF:aspartic-type endopeptidase activity
A0A2C9UG39	Uncharacterized protein OS=Manihot esculenta OX=3983 GN=MANES_15G157000 PE=4 SV=1	0.784795	BP:amino acid transmembrane transportCC:integral component of membrane;CC:membrane;CC:plasma membraneMF:amino acid transmembrane transporter activity
A0A2C9UUY8	Uncharacterized protein (Fragment) OS=Manihot esculenta OX=3983 GN=MANES_12G055700 PE=4 SV=1	0.784043	MF:haloalkane dehalogenase activity
A0A2C9U416	Uncharacterized protein (Fragment) OS=Manihot esculenta OX=3983 GN=MANES_17G017100 PE=4 SV=1	0.783805	BP:ubiquinone-6 biosynthetic process;BP:response to oxidative stress;BP:oxidation-reduction processCC:thylakoid;CC:plastoglobuleMF:coenzyme binding;MF:NADH dehydrogenase activity
A0A2C9U3T3	Uncharacterized protein OS=Manihot esculenta OX=3983 GN=MANES_17G013300 PE=3 SV=1	0.782695	BP:translation;BP:transportCC:integral component of membrane;CC:membraneMF:structural constituent of ribosome
A0A2C9UH40	Uncharacterized protein OS=Manihot esculenta OX=3983 GN=MANES_15G178800 PE=4 SV=1	0.782032	BP:oxidation-reduction processCC:vacuoleMF:FMN binding;MF:cofactor binding;MF:oxidoreductase activity
A0A2C9VM37	Uncharacterized protein OS=Manihot esculenta OX=3983 GN=MANES_07G114200 PE=3 SV=1	0.78191	BP:oxidation-reduction processMF:2-alkenal reductase [NA;MF:ATP binding;MF:nucleotide binding
A0A2C9U4J9	Lactoylglutathione lyase OS=Manihot esculenta OX=3983 GN=MANES_17G026300 PE=3 SV=1	0.781756	MF:lyase activity;MF:metal ion binding;MF:lactoylglutathione lyase activity
A0A251LPW5	Uncharacterized protein OS=Manihot esculenta OX=3983 GN=MANES_01G103400 PE=4 SV=1	0.781543	BP:defense response to fungus, incompatible interaction;BP:oxidation-reduction processCC:cytosolMF:protein disulfide oxidoreductase activity
A0A2C9V281	Peroxidase OS=Manihot esculenta OX=3983 GN=MANES_10G006000 PE=3 SV=1	0.781501	BP:cellular oxidant detoxification;BP:hydrogen peroxide catabolic process;BP:response to oxidative stress;BP:oxidation-reduction processCC:extracellular regionMF:heme binding;MF:peroxidase activity;MF:metal ion binding;MF:oxidoreductase activity
A0A199U9C0	Uncharacterized protein OS=Manihot esculenta OX=3983 GN=MANES_S105100 PE=3 SV=1	0.781495	BP:protein homotetramerizationCC:cytosolMF:methionine gamma-lyase activity;MF:catalytic activity;MF:pyridoxal phosphate binding;MF:cystathionine gamma-synthase activity
A0A2C9UUU2	Uncharacterized protein OS=Manihot esculenta OX=3983 GN=MANES_12G080200 PE=4 SV=1	0.781307	CC:integral component of membrane;CC:membrane
A0A2C9V4Z3	Methionine S-methyltransferase OS=Manihot esculenta OX=3983 GN=MANES_10G105800 PE=3 SV=1	0.781303	BP:biosynthetic process;BP:selenium compound metabolic process;BP:methylation;BP:S-adenosylmethionine metabolic processCC:cytosolMF:methionine S-methyltransferase activity;MF:catalytic activity;MF:transferase activity;MF:pyridoxal phosphate binding;MF:methyltransferase activity
A0A2C9U0K3	Uncharacterized protein OS=Manihot esculenta OX=3983 GN=MANES_18G046300 PE=4 SV=1	0.781291	BP:transmembrane transport;BP:anion transmembrane transport;BP:inorganic anion transport;BP:regulation of anion transmembrane transportCC:mitochondrial outer membraneMF:voltage-gated anion channel activity
Q41172	Linamarase OS=Manihot esculenta OX=3983 GN=linamarase PE=2 SV=1	0.78028	BP:carbohydrate metabolic processMF:scopolin beta-glucosidase activity;MF:beta-glucosidase activity;MF:hydrolase activity, hydrolyzing O-glycosyl compounds
A0A2C9U7B9	Carbonic anhydrase OS=Manihot esculenta OX=3983 GN=MANES_17G116800 PE=3 SV=1	0.779944	BP:carbon utilizationMF:lyase activity;MF:carbonate dehydratase activity;MF:zinc ion binding
A0A2C9W5G6	Uncharacterized protein OS=Manihot esculenta OX=3983 GN=MANES_03G076100 PE=4 SV=1	0.778958	BP:drug transmembrane transport;BP:transmembrane transport;BP:xenobiotic transportCC:integral component of membrane;CC:membrane;CC:chloroplastMF:ATPase activity, coupled to transmembrane movement of substances;MF:xenobiotic-transporting ATPase activity;MF:ATP binding
A0A2C9U611	Uncharacterized protein OS=Manihot esculenta OX=3983 GN=MANES_17G073100 PE=4 SV=1	0.778689	BP:oxidation-reduction processCC:endoplasmic reticulum;CC:integral component of membrane;CC:membraneMF:oxidoreductase activity, acting on a sulfur group of donors, disulfide as acceptor;MF:protein disulfide isomerase activity
A0A2C9VJ95	Uncharacterized protein OS=Manihot esculenta OX=3983 GN=MANES_07G071100 PE=3 SV=1	0.778117	BP:phosphorylation;BP:methionine biosynthetic processCC:cytosolMF:S-methyl-5-thioribose kinase activity;MF:identical protein binding
A0A2C9UR48	Uncharacterized protein OS=Manihot esculenta OX=3983 GN=MANES_13G115900 PE=3 SV=1	0.778067	BP:transport;BP:metal ion transportCC:integral component of membrane;CC:membraneMF:transporter activity;MF:metal ion transmembrane transporter activity
A0A2C9VUH3	Uncharacterized protein OS=Manihot esculenta OX=3983 GN=MANES_05G084000 PE=3 SV=1	0.778051	BP:tryptophan biosynthetic process;BP:tryptophan metabolic process;BP:metabolic processCC:chloroplastMF:catalytic activity;MF:pyridoxal phosphate binding;MF:tryptophan synthase activity
A0A2C9WEI4	Protein disulfide-isomerase OS=Manihot esculenta OX=3983 GN=MANES_02G164800 PE=3 SV=1	0.777961	BP:protein folding;BP:cell redox homeostasis;BP:response to endoplasmic reticulum stressCC:endoplasmic reticulum;CC:endoplasmic reticulum lumenMF:protein disulfide isomerase activity;MF:transferase activity, transferring glycosyl groups;MF:isomerase activity
A0A199U9I0	Uncharacterized protein (Fragment) OS=Manihot esculenta OX=3983 GN=MANES_S090400 PE=4 SV=1	0.777859	BP:small GTPase mediated signal transductionCC:intracellularMF:GTPase activity;MF:GTP binding
B1NWD8	ATP synthase subunit a, chloroplastic OS=Manihot esculenta OX=3983 GN=atpI PE=3 SV=1	0.777789	BP:ATP synthesis coupled proton transport;BP:ATP hydrolysis coupled proton transport;BP:ATP biosynthetic process;BP:ion transportCC:chloroplast thylakoid membrane;CC:thylakoid;CC:proton-transporting ATP synthase complex, coupling factor;CC:integral component of membrane;CC:membrane;CC:plastid;CC:plasma membrane;CC:chloroplastMF:lipid binding;MF:hydrogen ion transmembrane transporter activity;MF:p…
A0A2C9W3Q0	Uncharacterized protein OS=Manihot esculenta OX=3983 GN=MANES_04G137300 PE=4 SV=1	0.777586	BP:translationCC:intracellular;CC:cytosolic large ribosomal subunit;CC:ribosomeMF:structural constituent of ribosome
A0A2C9UIS3	Uncharacterized protein OS=Manihot esculenta OX=3983 GN=MANES_15G175500 PE=3 SV=1	0.777531	CC:integral component of membraneMF:hydrolase activity;MF:ATP binding;MF:nucleotide binding
A0A2C9WHF9	Uncharacterized protein OS=Manihot esculenta OX=3983 GN=MANES_02G174300 PE=4 SV=1	0.77746	BP:photosynthesisCC:chloroplast thylakoid;CC:photosystem II;CC:chloroplast stroma;CC:thylakoid lumen;CC:extrinsic component of membrane;CC:photosystem II oxygen evolving complexMF:calcium ion binding
A0A2C9VIL3	V-type proton ATPase subunit F OS=Manihot esculenta OX=3983 GN=MANES_07G050600 PE=3 SV=1	0.777294	BP:ion transport;BP:ATP hydrolysis coupled proton transport;BP:ion transmembrane transportCC:proton-transporting V-type ATPase, V1 domainMF:proton-transporting ATPase activity, rotational mechanism
A0A2C9UI23	Uncharacterized protein OS=Manihot esculenta OX=3983 GN=MANES_14G031700 PE=4 SV=1	0.777119	BP:fucose metabolic process;BP:carbohydrate metabolic processCC:vacuoleMF:alpha-L-fucosidase activity
A0A2C9U8B8	Uncharacterized protein OS=Manihot esculenta OX=3983 GN=MANES_16G030000 PE=4 SV=1	0.777043	------
A0A2C9VJ69	Citrate synthase OS=Manihot esculenta OX=3983 GN=MANES_07G000500 PE=3 SV=1	0.777007	BP:tricarboxylic acid cycle;BP:citrate metabolic processMF:transferase activity, transferring acyl groups, acyl groups converted into alkyl on transfer;MF:citrat;MF:transferase activity
B1NWD2	30S ribosomal protein S16, chloroplastic OS=Manihot esculenta OX=3983 GN=rps16 PE=3 SV=1	0.77687	BP:tRNA processing;BP:mRNA processing;BP:translationCC:plastid;CC:ribosome;CC:intracellular;CC:small ribosomal subunit;CC:chloroplastMF:structural constituent of ribosome;MF:RNA binding
A0A2C9VS92	Uncharacterized protein OS=Manihot esculenta OX=3983 GN=MANES_05G007100 PE=4 SV=1	0.776732	BP:chlorophyll catabolic process;BP:cytochrome complex assemblyCC:mitochondrial respiratory chain
B1NWI8	30S ribosomal protein S3, chloroplastic OS=Manihot esculenta OX=3983 GN=rps3 PE=3 SV=1	0.7767	BP:translationCC:plastid;CC:small ribosomal subunit;CC:chloroplast;CC:ribosomeMF:rRNA binding;MF:structural constituent of ribosome;MF:RNA binding
A0A2C9WAN2	L-lactate dehydrogenase OS=Manihot esculenta OX=3983 GN=MANES_02G038200 PE=3 SV=1	0.77651	BP:carbohydrate metabolic process;BP:carboxylic acid metabolic process;BP:oxidation-reduction processCC:cytoplasmMF:oxidoreductase activity, acting on the CH-OH group of donors, NAD or NADP as acceptor;MF:catalytic activity;MF:L-lactate dehydrogenase activity;MF:oxidoreductase activity
A0A2C9UZF2	Uncharacterized protein OS=Manihot esculenta OX=3983 GN=MANES_11G014300 PE=4 SV=1	0.77607	BP:vacuole organization;BP:phosphatidylinositol-3-phosphate biosynthetic processCC:integral component of membraneMF:phosphoric ester hydrolase activity
A0A2C9V7Z3	Uncharacterized protein OS=Manihot esculenta OX=3983 GN=MANES_09G049900 PE=4 SV=1	0.775947	BP:oxidation-reduction processMF:androstan-3-alpha,17-beta-diol dehydrogenase activity
A0A2C9UE36	Uncharacterized protein OS=Manihot esculenta OX=3983 GN=MANES_15G085500 PE=4 SV=1	0.775929	BP:asparagine biosynthetic process;BP:glutamine metabolic processCC:cytosolMF:asparagine synthas;MF:protein homodimerization activity
A0A2C9UKW6	Uncharacterized protein OS=Manihot esculenta OX=3983 GN=MANES_14G115800 PE=4 SV=1	0.775818	CC:integral component of membrane;CC:membraneMF:calcium ion binding;MF:oxidoreductase activity
A0A2C9UBY6	Uncharacterized protein OS=Manihot esculenta OX=3983 GN=MANES_15G006300 PE=4 SV=1	0.775434	BP:xylan catabolic process;BP:arabinan catabolic process;BP:carbohydrate metabolic processCC:integral component of membrane;CC:plant-type cell wallMF:hydrolase activity;MF:alpha-L-arabinofuranosidase activity;MF:beta-glucosidase activity;MF:scopolin beta-glucosidase activity;MF:hydrolase activity, hydrolyzing O-glycosyl compounds;MF:xylan 1,4-beta-xylosidase activity
A0A2C9UYR6	Uncharacterized protein OS=Manihot esculenta OX=3983 GN=MANES_11G067600 PE=3 SV=1	0.775196	BP:oxidation-reduction processMF:2-alkenal reductase [NA;MF:ATP binding;MF:nucleotide binding
A0A2C9UJJ4	Uncharacterized protein OS=Manihot esculenta OX=3983 GN=MANES_14G067600 PE=3 SV=1	0.773793	BP:metabolic process;BP:oxidation-reduction processMF:aldehyde dehydrogenas;MF:oxidoreductase activity, acting on the aldehyde or oxo group of donors, NAD or NADP as acceptor;MF:retinal dehydrogenase activity;MF:oxidoreductase activity
A0A2C9VSC2	Uncharacterized protein OS=Manihot esculenta OX=3983 GN=MANES_06G146900 PE=4 SV=1	0.773537	BP:oxidation-reduction processCC:integral component of membrane;CC:membrane
A0A2C9V1L4	Uncharacterized protein OS=Manihot esculenta OX=3983 GN=MANES_11G154400 PE=4 SV=1	0.77351	BP:proteolysisMF:dipeptidyl-peptidase activity;MF:serine-type carboxypeptidase activity;MF:serine-type peptidase activity
A0A2C9VLC6	Peroxidase OS=Manihot esculenta OX=3983 GN=MANES_07G138600 PE=3 SV=1	0.772965	BP:cellular oxidant detoxification;BP:hydrogen peroxide catabolic process;BP:response to oxidative stress;BP:oxidation-reduction processCC:extracellular regionMF:heme binding;MF:peroxidase activity;MF:metal ion binding;MF:oxidoreductase activity
A0A2C9W9T1	Uncharacterized protein OS=Manihot esculenta OX=3983 GN=MANES_02G010300 PE=4 SV=1	0.772856	BP:metabolic processMF:catalytic activity
A0A2C9V661	Uncharacterized protein OS=Manihot esculenta OX=3983 GN=MANES_10G143900 PE=3 SV=1	0.772478	BP:translation;BP:transmembrane transportCC:integral component of membrane;CC:membrane;CC:mitochondrial inner membraneMF:transporter activity;MF:structural constituent of ribosome;MF:transmembrane transporter activity
A0A068J1P9	Hexosyltransferase OS=Manihot esculenta OX=3983 GN=GolS3 PE=2 SV=1	0.772317	BP:galactose metabolic processMF:inositol 3-alpha-galactosyltransferase activity;MF:transferase activity;MF:transferase activity, transferring glycosyl groups
A0A2C9UGI4	Uncharacterized protein OS=Manihot esculenta OX=3983 GN=MANES_15G170400 PE=4 SV=1	0.77222	------
A0A2C9U4H0	Uncharacterized protein OS=Manihot esculenta OX=3983 GN=MANES_17G031200 PE=4 SV=1	0.772143	BP:negative regulation of transcription, DNA-templated;BP:oxidation-reduction processMF:FMN binding;MF:NA;MF:oxidoreductase activity
A0A2C9UQR3	Xyloglucan endotransglucosylase/hydrolase OS=Manihot esculenta OX=3983 GN=MANES_13G107100 PE=3 SV=1	0.771924	BP:cell wall biogenesis;BP:carbohydrate metabolic process;BP:cell wall organization;BP:cellular glucan metabolic process;BP:metabolic process;BP:xyloglucan metabolic processCC:cell wall;CC:apoplast;CC:extracellular regionMF:hydrolase activity;MF:xylogluca;MF:hydrolase activity, acting on glycosyl bonds;MF:transferase activity;MF:hydrolase activity, hydrolyzing O-glycosyl compounds
A0A251L4D3	Uncharacterized protein OS=Manihot esculenta OX=3983 GN=MANES_04G146300 PE=3 SV=1	0.77144	BP:metabolic process;BP:oxidation-reduction processMF:aldehyde dehydrogenas;MF:oxidoreductase activity, acting on the aldehyde or oxo group of donors, NAD or NADP as acceptor;MF:oxidoreductase activity
A0A2C9W193	Uncharacterized protein OS=Manihot esculenta OX=3983 GN=MANES_04G101700 PE=4 SV=1	0.771047	BP:lignin biosynthetic process;BP:auxin homeostasis;BP:positive regulation of flavonoid biosynthetic processCC:membrane;CC:cytosolMF:anthranilate N-benzoyltransferase activity;MF:shikimate O-hydroxycinnamoyltransferase activity;MF:transferase activity, transferring acyl groups other than amino-acyl groups;MF:quinate O-hydroxycinnamoyltransferase activity
A0A2C9WQN4	Uncharacterized protein OS=Manihot esculenta OX=3983 GN=MANES_01G261400 PE=4 SV=1	0.770976	BP:cell wall pectin metabolic process;BP:methylationCC:trans-Golgi network;CC:integral component of membrane;CC:membrane;CC:vacuolar membrane;CC:endosomeMF:S-adenosylmethionine-dependent methyltransferase activity;MF:methyltransferase activity
A0A2C9UPK8	Uncharacterized protein OS=Manihot esculenta OX=3983 GN=MANES_13G003400 PE=3 SV=1	0.770968	BP:protein foldingCC:endoplasmic reticulumMF:calcium ion binding;MF:unfolded protein binding
A0A2C9V132	Uncharacterized protein OS=Manihot esculenta OX=3983 GN=MANES_11G135600 PE=4 SV=1	0.770475	BP:secondary metabolite biosynthetic process;BP:oxidation-reduction processCC:membrane;CC:integral component of membraneMF:heme binding;MF:oxidoreductase activity, acting on paired donors, with incorporation or reduction of molecular oxygen, NA;MF:oxidoreductase activity, acting on paired donors, with incorporation or reduction of molecular oxygen;MF:iron ion binding;MF:metal ion binding
A0A2C9UHY1	Uncharacterized protein OS=Manihot esculenta OX=3983 GN=MANES_15G147700 PE=3 SV=1	0.77023	BP:isopentenyl diphosphate biosynthetic process, methylerythritol 4-phosphate pathway;BP:oxidation-reduction process;BP:dimethylallyl diphosphate biosynthetic processMF:metal ion binding;MF:4-hydroxy-3-methylbut-2-en-1-yl diphosphate reductase activity
A0A2C9VNW1	Uncharacterized protein OS=Manihot esculenta OX=3983 GN=MANES_06G028100 PE=3 SV=1	0.76993	BP:terpenoid biosynthetic process;BP:metabolic processMF:catalytic activity;MF:1-deoxy-D-xylulose-5-phosphate synthase activity
A0A2C9UZ20	Uncharacterized protein OS=Manihot esculenta OX=3983 GN=MANES_11G029000 PE=4 SV=1	0.76933	BP:translationCC:intracellular;CC:cytosolic large ribosomal subunit;CC:ribosomeMF:structural constituent of ribosome
A0A199UBI3	Uncharacterized protein OS=Manihot esculenta OX=3983 GN=MANES_S053600 PE=3 SV=1	0.768995	CC:integral component of membrane;CC:membraneMF:ATP binding;MF:nucleotide binding
A0A2C9V3G1	Uncharacterized protein OS=Manihot esculenta OX=3983 GN=MANES_10G051200 PE=4 SV=1	0.76862	CC:nucleolusMF:nucleotide binding;MF:RNA binding;MF:nucleic acid binding;MF:zinc ion binding
A0A251LU66	Uncharacterized protein OS=Manihot esculenta OX=3983 GN=MANES_01G206600 PE=3 SV=1	0.76852	BP:ribosome biogenesis;BP:translationCC:ribosome;CC:cytosol;CC:intracellular;CC:small ribosomal subunitMF:structural constituent of ribosome;MF:RNA binding;MF:nucleic acid binding
A0A2C9VEU3	Uncharacterized protein OS=Manihot esculenta OX=3983 GN=MANES_08G094100 PE=3 SV=1	0.768486	BP:succinate transmembrane transport;BP:translation;BP:transmembrane transportCC:integral component of membrane;CC:membraneMF:structural constituent of ribosome;MF:succinate transmembrane transporter activity
A0A251JE38	Uncharacterized protein OS=Manihot esculenta OX=3983 GN=MANES_06G009800 PE=3 SV=1	0.768032	BP:translationCC:intracellular;CC:cytosolic large ribosomal subunit;CC:ribosomeMF:structural constituent of ribosome
A0A2C9W5J3	Uncharacterized protein OS=Manihot esculenta OX=3983 GN=MANES_04G161600 PE=4 SV=1	0.767468	BP:protein localization to cilium;BP:intraciliary retrograde transport;BP:cilium assemblyCC:intraciliary transport particle A;CC:cilium
A0A2C9W854	Uncharacterized protein OS=Manihot esculenta OX=3983 GN=MANES_03G165500 PE=4 SV=1	0.76655	BP:chlorophyll catabolic process;BP:electron transport chain;BP:leucine catabolic processCC:mitochondrionMF:electron carrier activity
A0A2C9UEE7	Uncharacterized protein OS=Manihot esculenta OX=3983 GN=MANES_15G099500 PE=3 SV=1	0.765857	BP:flavonol biosynthetic process;BP:oxidation-reduction processMF:metal ion binding;MF:flavonol synthase activity;MF:oxidoreductase activity
A0A2C9V9C0	Uncharacterized protein OS=Manihot esculenta OX=3983 GN=MANES_09G096100 PE=4 SV=1	0.765792	CC:mitochondrial matrix
A0A2C9UDA7	Uncharacterized protein OS=Manihot esculenta OX=3983 GN=MANES_15G027300 PE=3 SV=1	0.765283	BP:proton transport;BP:glucose import;BP:glucose transmembrane transport;BP:oxidation-reduction process;BP:transmembrane transportCC:integral component of membrane;CC:membrane;CC:integral component of plasma membrane;CC:plasmodesmaMF:transporter activity;MF:high-affinity hydroge;MF:transmembrane transporter activity;MF:2-alkenal reductase [NA
A0A2C9URN1	Uncharacterized protein OS=Manihot esculenta OX=3983 GN=MANES_13G133400 PE=4 SV=1	0.765258	MF:catalytic activity;MF:coenzyme binding
A0A2C9V9A3	Uncharacterized protein OS=Manihot esculenta OX=3983 GN=MANES_09G095000 PE=4 SV=1	0.76513	MF:ATP binding
A0A2C9WBR8	6-phosphogluconate dehydrogenase, decarboxylating OS=Manihot esculenta OX=3983 GN=MANES_02G062200 PE=3 SV=1	0.765	BP:pentose-phosphate shunt;BP:oxidation-reduction process;BP:D-gluconate metabolic processMF:oxidoreductase activity;MF:phosphogluconate dehydrogenas
A0A2C9U0N8	Uncharacterized protein OS=Manihot esculenta OX=3983 GN=MANES_18G047800 PE=3 SV=1	0.764516	BP:proteolysisCC:integral component of membrane;CC:membraneMF:serine-type carboxypeptidase activity
A0A2C9V5L4	Uncharacterized protein OS=Manihot esculenta OX=3983 GN=MANES_10G079100 PE=4 SV=1	0.764412	BP:regulation of gene expressionCC:peroxisome
A0A2C9TZ80	Uncharacterized protein OS=Manihot esculenta OX=3983 GN=MANES_18G002900 PE=4 SV=1	0.763974	BP:inorganic anion transport;BP:regulation of anion transportMF:voltage-gated anion channel activity
A0A2C9UCH6	Uncharacterized protein OS=Manihot esculenta OX=3983 GN=MANES_15G024000 PE=3 SV=1	0.763898	BP:proteolysis;BP:transportCC:integral component of membraneMF:aspartic-type endopeptidase activity;MF:transporter activity
A0A2C9W9N5	Trehalase OS=Manihot esculenta OX=3983 GN=MANES_02G005400 PE=3 SV=1	0.763718	BP:trehalose catabolic process;BP:trehalose metabolic process;BP:metabolic processMF:hydrolase activity;MF:alpha,alpha-trehalase activity;MF:hydrolase activity, acting on glycosyl bonds;MF:catalytic activity;MF:calcium ion binding
A0A2C9UHS4	Uncharacterized protein OS=Manihot esculenta OX=3983 GN=MANES_15G166800 PE=4 SV=1	0.762974	BP:electron transport chain;BP:cell redox homeostasis;BP:oxidation-reduction processCC:Golgi apparatus;CC:vacuole;CC:cytosol;CC:cell;CC:apoplast;CC:plasma membraneMF:protein disulfide oxidoreductase activity;MF:electron carrier activity
B1NWJ2	50S ribosomal protein L23, chloroplastic OS=Manihot esculenta OX=3983 GN=rpl23 PE=3 SV=1	0.762841	BP:translationCC:plastid;CC:large ribosomal subunit;CC:ribosome;CC:intracellular;CC:chloroplastMF:nucleotide binding;MF:structural constituent of ribosome;MF:transferase activity;MF:RNA binding;MF:rRNA binding
A0A2C9W0F7	Uncharacterized protein OS=Manihot esculenta OX=3983 GN=MANES_04G077700 PE=4 SV=1	0.762807	MF:carbon-nitrogen ligase activity, with glutamine as amido-N-donor;MF:amidase activity
A0A0A1E5H6	Phosphate transporter OS=Manihot esculenta OX=3983 GN=PT3;1 PE=2 SV=1	0.762267	BP:translation;BP:transportCC:integral component of membrane;CC:membraneMF:structural constituent of ribosome
A0A251IVJ3	Chlorophyll a-b binding protein, chloroplastic OS=Manihot esculenta OX=3983 GN=MANES_17G066800 PE=3 SV=1	0.762262	BP:protein-chromophore linkage;BP:photosynthesis, light harvesting;BP:photosynthesisCC:chloroplast thylakoid membrane;CC:thylakoid;CC:plastid;CC:photosystem I;CC:photosystem II;CC:integral component of membrane;CC:membrane;CC:chloroplastMF:chlorophyll binding;MF:metal ion binding
A0A2C9UEN9	Uncharacterized protein OS=Manihot esculenta OX=3983 GN=MANES_15G108600 PE=3 SV=1	0.762168	BP:translation;BP:transmembrane transportCC:integral component of membrane;CC:membrane;CC:mitochondrionMF:structural constituent of ribosome
A0A2C9WL92	Uncharacterized protein OS=Manihot esculenta OX=3983 GN=MANES_01G076100 PE=4 SV=1	0.761881	------
A0A2C9U003	Uncharacterized protein OS=Manihot esculenta OX=3983 GN=MANES_18G018400 PE=3 SV=1	0.761845	BP:proteolysis involved in cellular protein catabolic process;BP:proteolysisCC:extracellular space;CC:lysosomeMF:hydrolase activity;MF:cysteine-type endopeptidase activity;MF:peptidase activity;MF:cysteine-type peptidase activity
A0A2C9UFU0	Uncharacterized protein OS=Manihot esculenta OX=3983 GN=MANES_15G133200 PE=4 SV=1	0.761833	BP:defense response to fungusMF:metal ion binding
A0A2C9UP02	Uncharacterized protein OS=Manihot esculenta OX=3983 GN=MANES_13G015100 PE=4 SV=1	0.761749	CC:integral component of membrane;CC:membrane
A0A2C9WA97	Uncharacterized protein OS=Manihot esculenta OX=3983 GN=MANES_02G026400 PE=4 SV=1	0.761434	CC:ribosome
A0A2C9WBQ0	Uncharacterized protein OS=Manihot esculenta OX=3983 GN=MANES_02G059900 PE=4 SV=1	0.760037	BP:response to auxin;BP:unidimensional cell growth;BP:lateral root formation;BP:response to fungus;BP:inflorescence morphogenesis;BP:auxin polar transport;BP:photomorphogenesisCC:cytosol;CC:membrane;CC:plasmodesmaMF:zinc ion binding;MF:metal ion binding
A0A2C9V3F8	Uncharacterized protein OS=Manihot esculenta OX=3983 GN=MANES_11G162400 PE=4 SV=1	0.759398	CC:ribosome
A0A2C9UF65	Uncharacterized protein OS=Manihot esculenta OX=3983 GN=MANES_15G110600 PE=4 SV=1	0.75804	BP:oxidation-reduction process;BP:metabolic processMF:catalytic activity;MF:pyruvate dehydrogenas
A0A2C9ULC1	Uncharacterized protein OS=Manihot esculenta OX=3983 GN=MANES_14G125700 PE=4 SV=1	0.757532	BP:DNA duplex unwinding;BP:DNA replicationCC:integral component of membraneMF:DNA helicase activity;MF:5'-3' DNA helicase activity;MF:single-stranded DNA binding;MF:ATP binding
A0A2C9UCD8	ATP-dependent 6-phosphofructokinase OS=Manihot esculenta OX=3983 GN=PFK PE=3 SV=1	0.756976	BP:phosphorylation;BP:fructose 6-phosphate metabolic process;BP:metabolic process;BP:glycolytic process;BP:glycolytic process through fructose-6-phosphateCC:cytoplasmMF:kinase activity;MF:nucleotide binding;MF:catalytic activity;MF:transferase activity;MF:6-phosphofructokinase activity;MF:metal ion binding;MF:ATP binding
A0A251IXJ8	Uncharacterized protein OS=Manihot esculenta OX=3983 GN=MANES_16G011500 PE=4 SV=1	0.756932	CC:integral component of membrane;CC:membrane
A0A199UB61	Uncharacterized protein OS=Manihot esculenta OX=3983 GN=MANES_S051100 PE=4 SV=1	0.75617	------
A0A2C9UGF8	Uncharacterized protein OS=Manihot esculenta OX=3983 GN=MANES_15G160600 PE=3 SV=1	0.756055	BP:CAAX-box protein processing;BP:proteolysisMF:hydrolase activity;MF:metalloendopeptidase activity;MF:peptidase activity;MF:metallopeptidase activity
A0A2C9UZC1	Uncharacterized protein OS=Manihot esculenta OX=3983 GN=MANES_11G085400 PE=4 SV=1	0.756	CC:ribosome
A0A2C9WMW7	Uncharacterized protein (Fragment) OS=Manihot esculenta OX=3983 GN=MANES_01G136800 PE=4 SV=1	0.755229	BP:biosynthetic process;BP:vesicle-mediated transportCC:membrane;CC:integral component of membraneMF:catalytic activity
A0A2C9WN63	Sucrose synthase OS=Manihot esculenta OX=3983 GN=MANES_01G221900 PE=3 SV=1	0.755144	BP:sucrose metabolic processMF:transferase activity;MF:sucrose synthase activity;MF:transferase activity, transferring glycosyl groups
A0A2C9VIB4	Uncharacterized protein OS=Manihot esculenta OX=3983 GN=MANES_07G041100 PE=3 SV=1	0.753408	MF:nucleotide binding;MF:GTPase activity;MF:GTP binding
A0A2C9VPF5	Uncharacterized protein OS=Manihot esculenta OX=3983 GN=MANES_06G096700 PE=4 SV=1	0.753008	BP:oxidation-reduction processMF:androstan-3-alpha,17-beta-diol dehydrogenase activity;MF:oxidoreductase activity
A0A2C9W345	Alpha-galactosidase OS=Manihot esculenta OX=3983 GN=MANES_04G160300 PE=3 SV=1	0.752921	BP:carbohydrate metabolic process;BP:metabolic processCC:integral component of membrane;CC:apoplast;CC:plant-type cell wallMF:hydrolase activity;MF:raffinose alpha-galactosidase activity;MF:hydrolase activity, acting on glycosyl bonds;MF:catalytic activity;MF:alpha-galactosidase activity;MF:hydrolase activity, hydrolyzing O-glycosyl compounds
A0A2C9WNM6	Uncharacterized protein OS=Manihot esculenta OX=3983 GN=MANES_01G237700 PE=4 SV=1	0.752722	MF:hydrolase activity
A0A2C9UDR5	Uncharacterized protein OS=Manihot esculenta OX=3983 GN=MANES_15G073100 PE=4 SV=1	0.752377	------
A0A2C9WAG6	Uncharacterized protein OS=Manihot esculenta OX=3983 GN=MANES_02G034100 PE=3 SV=1	0.752086	BP:secondary metabolite biosynthetic process;BP:oxidation-reduction processCC:integral component of membraneMF:monooxygenase activity;MF:heme binding;MF:flavonoid 3',5'-hydroxylase activity;MF:oxidoreductase activity, acting on paired donors, with incorporation or reduction of molecular oxygen;MF:iron ion binding;MF:metal ion binding;MF:oxidoreductase activity
A0A251M3W7	U1 small nuclear ribonucleoprotein C OS=Manihot esculenta OX=3983 GN=MANES_01G213100 PE=3 SV=1	0.75153	BP:spliceosomal snRNP assembly;BP:mRNA splicing, via spliceosome;BP:mRNA 5'-splice site recognitionCC:commitment complex;CC:nucleus;CC:U2-type prespliceosome;CC:viral nucleocapsid;CC:U1 snRNPMF:pre-mRNA 5'-splice site binding;MF:U1 snRNA binding;MF:mRNA binding;MF:zinc ion binding;MF:nucleic acid binding;MF:metal ion binding;MF:RNA binding
A0A2C9WMY3	Uncharacterized protein OS=Manihot esculenta OX=3983 GN=MANES_01G217900 PE=4 SV=1	0.750936	BP:oxidation-reduction process;BP:transmembrane transportCC:integral component of membrane;CC:membraneMF:ATPase activity, coupled to transmembrane movement of substances;MF:nucleotide binding;MF:ATPase activity;MF:2-alkenal reductase [NA;MF:ATP binding
A0A2C9WCF3	Uncharacterized protein OS=Manihot esculenta OX=3983 GN=MANES_02G012500 PE=3 SV=1	0.750355	BP:transmembrane transport;BP:translationCC:integral component of membrane;CC:membraneMF:structural constituent of ribosome
A0A2C9UK63	Uncharacterized protein OS=Manihot esculenta OX=3983 GN=MANES_14G088100 PE=4 SV=1	0.749726	BP:plant-type cell wall biogenesis;BP:cellulose biosynthetic process;BP:UDP-L-arabinose metabolic process;BP:plant-type cell wall organization or biogenesisCC:Golgi apparatus;CC:cytosolMF:UDP-arabinopyranose mutase activity;MF:intramolecular transferase activity;MF:glycogenin glucosyltransferase activity
A0A2C9WBU7	Uncharacterized protein OS=Manihot esculenta OX=3983 GN=MANES_02G065200 PE=4 SV=1	0.749493	BP:CC:cell surfaceMF:glucan endo-1,3-beta-glucanase activity, C-3 substituted reducing group;MF:glucan endo-1,3-beta-D-glucosidase activity
A0A2C9USD6	Uncharacterized protein OS=Manihot esculenta OX=3983 GN=MANES_12G005500 PE=4 SV=1	0.749169	BP:isoprenoid biosynthetic processMF:hydrolase activity;MF:isopentenyl-diphosphate delta-isomerase activity
A0A2C9WCI7	Glutathione peroxidase OS=Manihot esculenta OX=3983 GN=MANES_02G022600 PE=3 SV=1	0.748554	BP:cellular oxidant detoxification;BP:response to oxidative stress;BP:oxidation-reduction processMF:peroxidase activity;MF:glutathione peroxidase activity;MF:oxidoreductase activity
A0A2C9WK30	Amine oxidase OS=Manihot esculenta OX=3983 GN=MANES_01G074100 PE=3 SV=1	0.74741	BP:amine metabolic process;BP:oxidation-reduction processCC:integral component of membrane;CC:membraneMF:metal ion binding;MF:primary amine oxidase activity;MF:copper ion binding;MF:quinone binding;MF:oxidoreductase activity
A0A2C9UM58	Uncharacterized protein OS=Manihot esculenta OX=3983 GN=MANES_14G159000 PE=3 SV=1	0.747145	BP:fatty acid biosynthetic process;BP:pollen sperm cell differentiation;BP:wax biosynthetic process;BP:lipid biosynthetic process;BP:alkane biosynthetic process;BP:cuticle hydrocarbon biosynthetic process;BP:oxidation-reduction processCC:integral component of membrane;CC:membrane;CC:plasma membraneMF:iron ion binding;MF:oxidoreductase activity
A0A199UBX2	Uncharacterized protein OS=Manihot esculenta OX=3983 GN=MANES_S023700 PE=4 SV=1	0.747004	BP:transmembrane transport;BP:regulation of anion transmembrane transportCC:mitochondrial outer membraneMF:voltage-gated anion channel activity
A0A2C9U2Z2	Uncharacterized protein OS=Manihot esculenta OX=3983 GN=MANES_18G125200 PE=4 SV=1	0.74699	BP:translation;BP:ribosomal large subunit assemblyCC:ribosome;CC:cytosolic large ribosomal subunit;CC:intracellularMF:structural constituent of ribosome
A0A2C9WKY8	Uncharacterized protein OS=Manihot esculenta OX=3983 GN=MANES_01G146200 PE=4 SV=1	0.746961	BP:cell surface receptor signaling pathwayCC:cytoplasm;CC:nucleus
A0A2C9VQD4	Uncharacterized protein OS=Manihot esculenta OX=3983 GN=MANES_06G129100 PE=4 SV=1	0.746758	BP:superoxide metabolic process;BP:oxidation-reduction process;BP:removal of superoxide radicalsMF:superoxide dismutase activity;MF:metal ion binding
A0A2C9VFX1	Uncharacterized protein OS=Manihot esculenta OX=3983 GN=MANES_08G128800 PE=4 SV=1	0.746583	BP:DNA repairCC:nucleus;CC:Smc5-Smc6 complex
A0A2C9UT20	Uncharacterized protein OS=Manihot esculenta OX=3983 GN=MANES_12G027500 PE=4 SV=1	0.746581	BP:phosphorylation;BP:coenzyme A biosynthetic processMF:pantothenate kinase activity;MF:ATP binding
A0A2C9U0S4	Uncharacterized protein OS=Manihot esculenta OX=3983 GN=MANES_18G046100 PE=4 SV=1	0.746034	BP:strigolactone biosynthetic process;BP:secondary shoot formationMF:carboxylic ester hydrolase activity
A0A2C9VWL3	Uncharacterized protein OS=Manihot esculenta OX=3983 GN=MANES_05G082400 PE=3 SV=1	0.744499	BP:metabolic process;BP:methylationCC:cytoplasm;CC:integral component of membrane;CC:membrane;CC:viral envelopeMF:S-adenosylmethionine-dependent methyltransferase activity;MF:transferase activity;MF:methyltransferase activity
A0A2C9UTT2	Uncharacterized protein OS=Manihot esculenta OX=3983 GN=MANES_12G048400 PE=3 SV=1	0.743902	BP:secondary metabolite biosynthetic process;BP:oxidation-reduction processCC:integral component of membraneMF:monooxygenase activity;MF:heme binding;MF:oxidoreductase activity, acting on paired donors, with incorporation or reduction of molecular oxygen, NA;MF:oxidoreductase activity, acting on paired donors, with incorporation or reduction of molecular oxygen;MF:iron ion binding;MF:metal ion bi…
A0A2C9VH84	Uncharacterized protein OS=Manihot esculenta OX=3983 GN=MANES_08G133500 PE=4 SV=1	0.743837	BP:oxidation-reduction processMF:pyridoxin
A0A2C9UCR7	Uncharacterized protein OS=Manihot esculenta OX=3983 GN=MANES_15G033100 PE=4 SV=1	0.743258	CC:integral component of membrane
A0A251L796	Uncharacterized protein OS=Manihot esculenta OX=3983 GN=MANES_03G055500 PE=4 SV=1	0.743131	------
A0A2C9U2B3	Uncharacterized protein OS=Manihot esculenta OX=3983 GN=MANES_18G079000 PE=3 SV=1	0.742524	BP:metabolic process;BP:cellular aldehyde metabolic process;BP:oxidation-reduction processCC:Golgi apparatus;CC:vacuole;CC:integral component of membrane;CC:plasmodesma;CC:endoplasmic reticulumMF:aldehyde dehydrogenase [NA;MF:3-chloroallyl aldehyde dehydrogenase activity;MF:aldehyde dehydrogenas;MF:oxidoreductase activity, acting on the aldehyde or oxo group of donors, NAD or NADP as acceptor;MF:…
A0A2C9VZ66	Uncharacterized protein OS=Manihot esculenta OX=3983 GN=MANES_04G035000 PE=4 SV=1	0.742181	------
A0A2C9UH70	Formate dehydrogenase, mitochondrial OS=Manihot esculenta OX=3983 GN=MANES_15G181900 PE=3 SV=1	0.742012	BP:formate catabolic process;BP:metabolic process;BP:serine family amino acid biosynthetic process;BP:oxidation-reduction processCC:mitochondrionMF:oxidoreductase activity, acting on the CH-OH group of donors, NAD or NADP as acceptor;MF:NAD binding;MF:formate dehydrogenas;MF:phosphoglycerate dehydrogenase activity;MF:oxidoreductase activity
A0A2C9VC86	Uncharacterized protein OS=Manihot esculenta OX=3983 GN=MANES_09G149800 PE=4 SV=1	0.741202	------
A0A2C9W9E7	Uncharacterized protein OS=Manihot esculenta OX=3983 GN=MANES_03G160100 PE=4 SV=1	0.740465	BP:cellular response to light intensity;BP:response to water deprivation;BP:photoprotection;BP:response to high light intensity;BP:photosynthetic electron transport in photosystem ICC:chloroplast thylakoid membraneMF:electron carrier activity
A0A2C9VI28	Uncharacterized protein OS=Manihot esculenta OX=3983 GN=MANES_07G027700 PE=3 SV=1	0.740418	BP:carbohydrate metabolic processMF:scopolin beta-glucosidase activity;MF:beta-glucosidase activity;MF:hydrolase activity, hydrolyzing O-glycosyl compounds
A0A2C9VI81	Uncharacterized protein OS=Manihot esculenta OX=3983 GN=MANES_07G033800 PE=4 SV=1	0.738789	BP:oxidation-reduction processCC:cytosolMF:catalytic activity;MF:nitronate monooxygenase activity;MF:dioxygenase activity
A0A2C9W2P7	Uncharacterized protein OS=Manihot esculenta OX=3983 GN=MANES_04G150900 PE=4 SV=1	0.738315	BP:biosynthetic processMF:catalytic activity;MF:pyridoxal phosphate binding;MF:L-alanin
A0A2C9VU50	Uncharacterized protein OS=Manihot esculenta OX=3983 GN=MANES_05G074600 PE=4 SV=1	0.738273	BP:biosynthetic processMF:catalytic activity;MF:nucleic acid binding
A0A2C9UFQ1	Uncharacterized protein OS=Manihot esculenta OX=3983 GN=MANES_15G140300 PE=4 SV=1	0.737911	BP:proteolysis;BP:lipid transportCC:plasmodesmaMF:peptidase activity;MF:lipid binding
A0A251JYP2	Uncharacterized protein OS=Manihot esculenta OX=3983 GN=MANES_10G039800 PE=4 SV=1	0.737129	BP:protein N-linked glycosylation;BP:GPI anchor biosynthetic process;BP:protein O-linked mannosylation;BP:dolichol metabolic processCC:endoplasmic reticulum membraneMF:dolichyl-phosphate-mannose-protein mannosyltransferase activity;MF:dolichyl-phosphate beta-D-mannosyltransferase activity
A0A2C9VRG3	Uncharacterized protein OS=Manihot esculenta OX=3983 GN=MANES_06G163600 PE=4 SV=1	0.736914	BP:sulfate reduction;BP:oxidation-reduction processCC:chloroplast stromaMF:4 iron, 4 sulfur cluster binding;MF:heme binding;MF:iron-sulfur cluster binding;MF:sulfite reductas;MF:sulfite reductase activity;MF:oxidoreductase activity
A0A2C9UAG6	Uncharacterized protein OS=Manihot esculenta OX=3983 GN=MANES_16G095100 PE=3 SV=1	0.736414	BP:proteolysis involved in cellular protein catabolic process;BP:immune response;BP:proteolysisCC:extracellular space;CC:lysosomeMF:hydrolase activity;MF:cysteine-type endopeptidase activity;MF:peptidase activity;MF:cysteine-type peptidase activity
A0A2C9UL06	Uncharacterized protein OS=Manihot esculenta OX=3983 GN=MANES_14G119700 PE=4 SV=1	0.736119	------
A0A2C9UT26	Uncharacterized protein OS=Manihot esculenta OX=3983 GN=MANES_13G119500 PE=3 SV=1	0.736027	BP:proteolysis involved in cellular protein catabolic process;BP:proteolysis;BP:oxidation-reduction processCC:extracellular space;CC:lysosomeMF:hydrolase activity;MF:cysteine-type endopeptidase activity;MF:2-alkenal reductase [NA;MF:peptidase activity;MF:cysteine-type peptidase activity
A0A2C9VG93	Uncharacterized protein OS=Manihot esculenta OX=3983 GN=MANES_08G077000 PE=4 SV=1	0.736025	BP:small GTPase mediated signal transductionCC:intracellularMF:hydrolase activity;MF:GTPase activity;MF:GTP binding
A0A2C9U5A3	Uncharacterized protein OS=Manihot esculenta OX=3983 GN=MANES_17G053600 PE=3 SV=1	0.735657	MF:thiamine pyrophosphate binding;MF:magnesium ion binding;MF:carboxy-lyase activity;MF:pyruvate decarboxylase activity;MF:catalytic activity;MF:metal ion binding
A0A2C9UAM1	Uncharacterized protein OS=Manihot esculenta OX=3983 GN=MANES_16G110100 PE=4 SV=1	0.734372	BP:retrograde transport, vesicle recycling within Golgi;BP:Golgi organizationCC:Golgi cisterna;CC:integral component of membrane;CC:membrane;CC:Golgi membrane
A0A2C9UYJ6	Uncharacterized protein OS=Manihot esculenta OX=3983 GN=MANES_11G012700 PE=4 SV=1	0.734078	BP:biosynthetic processMF:catalytic activity;MF:pyridoxal phosphate binding;MF:transaminase activity
A0A2C9UL75	Uncharacterized protein OS=Manihot esculenta OX=3983 GN=MANES_14G120500 PE=4 SV=1	0.73405	BP:methylation;BP:metabolic processCC:cytoplasmMF:methyltransferase activity;MF:S-adenosylmethionine-dependent methyltransferase activity
A0A2C9TZT3	Uncharacterized protein OS=Manihot esculenta OX=3983 GN=MANES_18G028300 PE=4 SV=1	0.73313	BP:ion transmembrane transport;BP:cation transmembrane transport;BP:regulation of ion transmembrane transportMF:voltage-gated cation channel activity
A0A2C9VJD4	Uncharacterized protein OS=Manihot esculenta OX=3983 GN=MANES_08G168200 PE=4 SV=1	0.73203	CC:integral component of membrane;CC:membraneMF:RNA binding
A0A2C9WQY7	Uncharacterized protein OS=Manihot esculenta OX=3983 GN=MANES_01G229300 PE=4 SV=1	0.731309	CC:integral component of membrane;CC:membrane;CC:endosome;CC:trans-Golgi networkMF:heme binding
A0A2C9VNS4	Alpha-galactosidase OS=Manihot esculenta OX=3983 GN=MANES_07G140100 PE=3 SV=1	0.731294	BP:carbohydrate metabolic process;BP:metabolic processCC:vacuole;CC:integral component of membrane;CC:plant-type cell wallMF:hydrolase activity;MF:raffinose alpha-galactosidase activity;MF:hydrolase activity, acting on glycosyl bonds;MF:catalytic activity;MF:alpha-galactosidase activity;MF:hydrolase activity, hydrolyzing O-glycosyl compounds
A0A2C9UBP7	Uncharacterized protein OS=Manihot esculenta OX=3983 GN=MANES_16G083600 PE=3 SV=1	0.731109	------
P52705	(S)-hydroxynitrile lyase OS=Manihot esculenta OX=3983 GN=HNL PE=1 SV=3	0.730888	MF:aromati;MF:lyase activity;MF:aliphati;MF:mandelonitrile lyase activity
A0A2C9UAY6	Uncharacterized protein OS=Manihot esculenta OX=3983 GN=MANES_16G086700 PE=4 SV=1	0.730769	BP:copper ion transmembrane transportCC:vacuole;CC:integral component of membrane;CC:membrane;CC:endomembrane systemMF:copper ion transmembrane transporter activity
A0A251KBH7	Uncharacterized protein OS=Manihot esculenta OX=3983 GN=MANES_08G049600 PE=4 SV=1	0.730627	MF:catalytic activity
B1NWF2	30S ribosomal protein S4, chloroplastic OS=Manihot esculenta OX=3983 GN=rps4 PE=3 SV=1	0.730183	BP:translationCC:plastid;CC:small ribosomal subunit;CC:intracellular;CC:chloroplast;CC:ribosomeMF:structural constituent of ribosome;MF:RNA binding;MF:rRNA binding
A0A2C9VRX4	Glutamate dehydrogenase OS=Manihot esculenta OX=3983 GN=MANES_06G129700 PE=3 SV=1	0.730047	BP:cellular amino acid metabolic process;BP:oxidation-reduction processMF:oxidoreductase activity;MF:oxidoreductase activity, acting on the CH-NH2 group of donors, NAD or NADP as acceptor
A0A2C9WCC7	Uncharacterized protein OS=Manihot esculenta OX=3983 GN=MANES_02G017800 PE=4 SV=1	0.729794	BP:terpenoid biosynthetic processMF:2-C-methyl-D-erythritol 2,4-cyclodiphosphate synthase activity;MF:pyridoxal phosphate binding
A0A2C9WHN0	Uncharacterized protein OS=Manihot esculenta OX=3983 GN=MANES_01G037700 PE=4 SV=1	0.729645	BP:retrograde transport, endosome to GolgiCC:cytosol;CC:GARP complex
A0A2C9U199	Uncharacterized protein (Fragment) OS=Manihot esculenta OX=3983 GN=MANES_18G069900 PE=3 SV=1	0.728741	BP:actin filament organization;BP:carbohydrate metabolic process;BP:metabolic processMF:hydrolase activity;MF:hydrolase activity, acting on glycosyl bonds;MF:actin filament binding;MF:hydrolase activity, hydrolyzing O-glycosyl compounds
A0A199UAB4	Uncharacterized protein (Fragment) OS=Manihot esculenta OX=3983 GN=MANES_S065400 PE=4 SV=1	0.728731	BP:tricarboxylic acid cycle;BP:metabolic processCC:oxoglutarate dehydrogenase complexMF:transferase activity, transferring acyl groups;MF:dihydrolipoyllysine-residue succinyltransferase activity
A0A2C9URC6	Uncharacterized protein OS=Manihot esculenta OX=3983 GN=MANES_13G082400 PE=3 SV=1	0.728436	BP:cell wall modification;BP:negative regulation of catalytic activity;BP:pectin catabolic processCC:cell wallMF:hydrolase activity;MF:pectinesterase inhibitor activity;MF:pectinesterase activity;MF:aspartyl esterase activity;MF:enzyme inhibitor activity
A0A2C9UXC0	Uncharacterized protein OS=Manihot esculenta OX=3983 GN=MANES_11G008300 PE=4 SV=1	0.728346	BP:metabolic processMF:hydrolase activity;MF:carboxylic ester hydrolase activity
A0A2C9VXJ3	Uncharacterized protein OS=Manihot esculenta OX=3983 GN=MANES_05G141200 PE=4 SV=1	0.727741	BP:proteolysisCC:cytoplasmMF:serine-type endopeptidase activity;MF:serine-type exopeptidase activity;MF:serine-type peptidase activity
A0A2C9UE22	Ammonium transporter OS=Manihot esculenta OX=3983 GN=MANES_15G047400 PE=3 SV=1	0.727489	BP:nitrogen utilization;BP:ammonium transmembrane transport;BP:organic cation transport;BP:ammonium transportCC:integral component of membrane;CC:membrane;CC:integral component of plasma membraneMF:ammonium transmembrane transporter activity
A0A2C9UHC7	Succinate dehydrogenase [ubiquinone] iron-sulfur subunit, mitochondrial OS=Manihot esculenta OX=3983 GN=MANES_15G154900 PE=3 SV=1	0.727202	BP:tricarboxylic acid cycle;BP:electron transport chain;BP:oxidation-reduction processCC:mitochondrion;CC:mitochondrial inner membraneMF:oxidoreductase activity;MF:3 iron, 4 sulfur cluster binding;MF:4 iron, 4 sulfur cluster binding;MF:iron-sulfur cluster binding;MF:2 iron, 2 sulfur cluster binding;MF:succinate dehydrogenas;MF:metal ion binding;MF:electron carrier activity
A0A2C9W358	Uncharacterized protein OS=Manihot esculenta OX=3983 GN=MANES_04G164700 PE=4 SV=1	0.727147	BP:response to fructose;BP:proline biosynthetic process;BP:response to water deprivation;BP:regulation of abscisic acid biosynthetic process;BP:response to heat;BP:oxidation-reduction processCC:cytosolMF:xanthoxin dehydrogenase activity;MF:3-oxoacyl-[acyl-carrier-protein] reductas
A0A251K823	Uncharacterized protein OS=Manihot esculenta OX=3983 GN=MANES_09G148300 PE=4 SV=1	0.726086	BP:threonine catabolic process;BP:glycine biosynthetic process;BP:cellular amino acid metabolic processCC:cytosolMF:lyase activity;MF:catalytic activity;MF:L-allo-threonine aldolase activity
A0A251K4A4	Uncharacterized protein OS=Manihot esculenta OX=3983 GN=MANES_09G050600 PE=4 SV=1	0.725779	BP:oxidation-reduction processMF:oxidoreductase activity
A0A2C9UJC1	Uncharacterized protein OS=Manihot esculenta OX=3983 GN=MANES_14G059200 PE=3 SV=1	0.725147	BP:secondary metabolite biosynthetic process;BP:oxidation-reduction processCC:membrane;CC:integral component of membraneMF:monooxygenase activity;MF:heme binding;MF:oxidoreductase activity, acting on paired donors, with incorporation or reduction of molecular oxygen, NA;MF:oxidoreductase activity, acting on paired donors, with incorporation or reduction of molecular oxygen;MF:iron ion binding;MF:…
A0A2C9VUH7	Uncharacterized protein OS=Manihot esculenta OX=3983 GN=MANES_05G037600 PE=3 SV=1	0.724586	BP:oxidation-reduction processMF:carbonyl reductas;MF:prostaglandin-E2 9-reductase activity
A0A251JMU6	Uncharacterized protein OS=Manihot esculenta OX=3983 GN=MANES_15G157600 PE=4 SV=1	0.724565	BP:electron transport chainMF:metal ion binding;MF:heme binding;MF:electron carrier activity
A0A2C9VMT4	Uncharacterized protein OS=Manihot esculenta OX=3983 GN=MANES_07G142100 PE=4 SV=1	0.7239	CC:plastoglobule
A0A2C9UNK9	Uncharacterized protein OS=Manihot esculenta OX=3983 GN=MANES_13G046000 PE=3 SV=1	0.723713	BP:translationCC:large ribosomal subunit;CC:ribosomeMF:structural constituent of ribosome
A0A2C9UXV9	Uncharacterized protein OS=Manihot esculenta OX=3983 GN=MANES_11G025400 PE=3 SV=1	0.723667	BP:carbohydrate metabolic process;BP:metabolic processMF:hydrolase activity;MF:hydrolase activity, acting on glycosyl bonds;MF:hydrolase activity, hydrolyzing O-glycosyl compounds
A0A2C9W637	Uncharacterized protein OS=Manihot esculenta OX=3983 GN=MANES_03G049200 PE=3 SV=1	0.723112	BP:carbohydrate metabolic process;BP:metabolic processMF:hydrolase activity;MF:hydrolase activity, acting on glycosyl bonds;MF:hydrolase activity, hydrolyzing O-glycosyl compounds
A0A2C9WIB4	Uncharacterized protein OS=Manihot esculenta OX=3983 GN=MANES_01G066800 PE=3 SV=1	0.722908	CC:integral component of membrane;CC:membraneMF:1-acylglycerophosphocholine O-acyltransferase activity
A0A2C9WJ87	Glycosyltransferase OS=Manihot esculenta OX=3983 GN=MANES_01G017800 PE=3 SV=1	0.722472	BP:flavonoid glucuronidation;BP:flavonoid biosynthetic process;BP:metabolic processCC:intracellular membrane-bounded organelleMF:quercetin 7-O-glucosyltransferase activity;MF:transferase activity, transferring glycosyl groups;MF:quercetin 3-O-glucosyltransferase activity;MF:transferase activity;MF:transferase activity, transferring hexosyl groups
A0A2C9WJV5	Uncharacterized protein OS=Manihot esculenta OX=3983 GN=MANES_01G097700 PE=4 SV=1	0.721821	BP:ribosomal small subunit assembly;BP:translationCC:cytosolic small ribosomal subunit;CC:intracellular;CC:ribosomeMF:structural constituent of ribosome
A0A2C9UHK5	Uncharacterized protein OS=Manihot esculenta OX=3983 GN=MANES_15G189500 PE=3 SV=1	0.721508	CC:endoplasmic reticulum lumen
A0A251JKI2	Uncharacterized protein OS=Manihot esculenta OX=3983 GN=MANES_12G017100 PE=4 SV=1	0.721358	BP:peptide metabolic process;BP:proteolysisCC:chloroplast envelope;CC:chloroplast thylakoidMF:metalloendopeptidase activity
A0A2C9UYV1	Uncharacterized protein OS=Manihot esculenta OX=3983 GN=MANES_11G057200 PE=3 SV=1	0.720539	MF:ADP binding
A0A2C9W581	Peroxidase OS=Manihot esculenta OX=3983 GN=MANES_03G063400 PE=3 SV=1	0.720022	BP:plant-type cell wall organization;BP:defense response to fungus;BP:cellular oxidant detoxification;BP:hydrogen peroxide catabolic process;BP:response to oxidative stress;BP:oxidation-reduction processCC:cytosol;CC:integral component of membrane;CC:extracellular region;CC:plant-type cell wallMF:heme binding;MF:peroxidase activity;MF:metal ion binding;MF:oxidoreductase activity
A0A2C9U7C2	Uncharacterized protein OS=Manihot esculenta OX=3983 GN=MANES_17G116000 PE=4 SV=1	0.719692	------
A0A2C9WN48	Chlorophyll a-b binding protein, chloroplastic OS=Manihot esculenta OX=3983 GN=MANES_01G175600 PE=3 SV=1	0.718773	BP:protein-chromophore linkage;BP:photosynthesis, light harvesting;BP:photosynthesis, light harvesting in photosystem I;BP:response to light stimulus;BP:photosynthesisCC:chloroplast thylakoid membrane;CC:thylakoid;CC:plastid;CC:photosystem I;CC:photosystem II;CC:chloroplast envelope;CC:integral component of membrane;CC:membrane;CC:plastoglobule;CC:chloroplastMF:chlorophyll binding;MF:pigment bind…
A0A2C9U9F6	Uncharacterized protein OS=Manihot esculenta OX=3983 GN=MANES_16G037000 PE=4 SV=1	0.718087	BP:lipid metabolic processMF:hydrolase activity;MF:phosphatidylcholine 1-acylhydrolase activity
A0A2C9WLN0	Aspartate aminotransferase OS=Manihot esculenta OX=3983 GN=MANES_01G130700 PE=4 SV=1	0.718006	BP:cellular amino acid metabolic process;BP:biosynthetic processCC:mitochondrionMF:transaminase activity;MF:L-phenylalanin;MF:catalytic activity;MF:transferase activity;MF:identical protein binding;MF:pyridoxal phosphate binding;MF:copper ion binding;MF:L-aspartat
A0A2C9U0A3	Uncharacterized protein OS=Manihot esculenta OX=3983 GN=MANES_18G008600 PE=3 SV=1	0.717384	BP:glutathione metabolic processCC:cytoplasmMF:glutathione transferase activity
A0A2C9UPL8	Uncharacterized protein OS=Manihot esculenta OX=3983 GN=MANES_13G065800 PE=3 SV=1	0.71629	BP:ethylene biosynthetic process;BP:oxidation-reduction processMF:metal ion binding;MF:dioxygenase activity;MF:oxidoreductase activity
A0A2C9UIA2	Uncharacterized protein OS=Manihot esculenta OX=3983 GN=MANES_14G022300 PE=3 SV=1	0.715558	BP:response to stress;BP:protein foldingMF:ATP binding;MF:unfolded protein binding
A0A2C9V092	Uncharacterized protein OS=Manihot esculenta OX=3983 GN=MANES_11G103800 PE=4 SV=1	0.715298	CC:mitochondrial respiratory chain complex II, succinate dehydrogenase comple
A0A2C9W8P2	Uncharacterized protein OS=Manihot esculenta OX=3983 GN=MANES_03G183500 PE=3 SV=1	0.715137	BP:proteolysisMF:aspartic-type endopeptidase activity
A0A199UAF7	Xyloglucan endotransglucosylase/hydrolase OS=Manihot esculenta OX=3983 GN=MANES_S061400 PE=3 SV=1	0.715084	BP:cell wall biogenesis;BP:carbohydrate metabolic process;BP:cell wall organization;BP:cellular glucan metabolic process;BP:metabolic process;BP:xyloglucan metabolic processCC:cell wall;CC:apoplast;CC:extracellular regionMF:hydrolase activity;MF:xylogluca;MF:hydrolase activity, acting on glycosyl bonds;MF:transferase activity;MF:hydrolase activity, hydrolyzing O-glycosyl compounds
A0A2C9VDN3	Uncharacterized protein OS=Manihot esculenta OX=3983 GN=MANES_08G001300 PE=3 SV=1	0.714982	BP:protein glutathionylation;BP:glutathione metabolic processCC:cytoplasmMF:metal ion binding;MF:glutathione transferase activity
A0A2C9VWZ6	Uncharacterized protein OS=Manihot esculenta OX=3983 GN=MANES_05G121500 PE=4 SV=1	0.714819	BP:oxidation-reduction processMF:zinc ion binding;MF:2-alkenal reductase [NA
A0A251JGA3	40S ribosomal protein S30 OS=Manihot esculenta OX=3983 GN=MANES_03G030100 PE=3 SV=1	0.714286	BP:COPII vesicle coating;BP:translationCC:ribosome;CC:Golgi membrane;CC:intracellularMF:structural constituent of ribosome
A0A2C9U3X2	Uncharacterized protein OS=Manihot esculenta OX=3983 GN=MANES_17G017300 PE=4 SV=1	0.713387	BP:ubiquinone-6 biosynthetic processCC:chloroplastMF:NADH dehydrogenase activity
A0A2C9VKI5	Uncharacterized protein OS=Manihot esculenta OX=3983 GN=MANES_07G116100 PE=4 SV=1	0.713217	BP:protein N-linked glycosylation;BP:GPI anchor biosynthetic process;BP:protein O-linked mannosylation;BP:dolichol metabolic processCC:integral component of membrane;CC:membrane;CC:endoplasmic reticulum membraneMF:dolichyl-phosphate-mannose-protein mannosyltransferase activity;MF:dolichyl-phosphate beta-D-mannosyltransferase activity;MF:dolichyl-phosphate beta-glucosyltransferase activity
A0A2C9VXV3	Protein yippee-like OS=Manihot esculenta OX=3983 GN=MANES_05G192400 PE=3 SV=1	0.712725	MF:metal ion binding
A0A251JRI8	Uncharacterized protein OS=Manihot esculenta OX=3983 GN=MANES_11G014800 PE=3 SV=1	0.712425	------
A0A199UC10	Uncharacterized protein OS=Manihot esculenta OX=3983 GN=MANES_S021400 PE=3 SV=1	0.712338	BP:proteolysisCC:extracellular matrixMF:hydrolase activity;MF:metalloendopeptidase activity;MF:zinc ion binding;MF:peptidase activity;MF:metal ion binding;MF:metallopeptidase activity
A0A2C9U8A1	Uncharacterized protein OS=Manihot esculenta OX=3983 GN=MANES_17G124300 PE=4 SV=1	0.712306	BP:;BP:fatty acid alpha-oxidation;BP:response to abscisic acid;BP:defense response to fungus;BP:systemic acquired resistance;BP:cellular oxidant detoxification;BP:response to oxidative stress;BP:oxidation-reduction processCC:monolayer-surrounded lipid storage bodyMF:heme binding;MF:oxidoreductase activity, acting on single donors with incorporation of molecular oxygen, incorporation of two atoms …
A0A2C9UUW6	Uncharacterized protein OS=Manihot esculenta OX=3983 GN=MANES_12G052300 PE=4 SV=1	0.710865	------
A0A2C9UEX5	Peroxidase OS=Manihot esculenta OX=3983 GN=MANES_15G104300 PE=3 SV=1	0.710183	BP:response to stimulus;BP:cellular process;BP:cellular oxidant detoxification;BP:hydrogen peroxide catabolic process;BP:metabolic process;BP:response to oxidative stress;BP:oxidation-reduction processCC:extracellular regionMF:heme binding;MF:peroxidase activity;MF:binding;MF:metal ion binding;MF:oxidoreductase activity
A0A2C9UDV2	Uncharacterized protein OS=Manihot esculenta OX=3983 GN=MANES_15G068900 PE=3 SV=1	0.710071	BP:lipid metabolic process;BP:protein catabolic process;BP:proteolysisMF:hydrolase activity;MF:aspartic-type endopeptidase activity;MF:peptidase activity
A0A251LTH5	Uncharacterized protein OS=Manihot esculenta OX=3983 GN=MANES_01G190000 PE=4 SV=1	0.707821	CC:vacuolar membrane;CC:chloroplast;CC:plasmodesma;CC:plasma membraneMF:protein histidine kinase binding
A0A2C9U9W0	Pectinesterase OS=Manihot esculenta OX=3983 GN=MANES_16G089400 PE=3 SV=1	0.707736	BP:cell wall modification;BP:negative regulation of catalytic activity;BP:pectin catabolic processCC:cell wallMF:hydrolase activity;MF:pectinesterase inhibitor activity;MF:pectinesterase activity;MF:aspartyl esterase activity;MF:enzyme inhibitor activity
A0A2C9UXN4	Uncharacterized protein OS=Manihot esculenta OX=3983 GN=MANES_11G017900 PE=3 SV=1	0.707219	BP:metabolic process;BP:oxidation-reduction processMF:aldehyde dehydrogenas;MF:oxidoreductase activity, acting on the aldehyde or oxo group of donors, NAD or NADP as acceptor;MF:oxidoreductase activity
A0A2C9U351	Uncharacterized protein OS=Manihot esculenta OX=3983 GN=MANES_18G101900 PE=3 SV=1	0.705163	BP:metabolic processMF:magnesium ion binding;MF:terpene synthase activity;MF:metal ion binding;MF:lyase activity
A0A2C9VBJ0	Uncharacterized protein OS=Manihot esculenta OX=3983 GN=MANES_09G111500 PE=4 SV=1	0.704284	CC:chloroplastMF:phenylpyruvate tautomerase activity
A0A2C9W3B3	Plasma membrane ATPase OS=Manihot esculenta OX=3983 GN=MANES_03G003500 PE=3 SV=1	0.702832	BP:hydrogen ion transmembrane transport;BP:ion transport;BP:regulation of intracellular pH;BP:ATP biosynthetic processCC:intracellular membrane-bounded organelle;CC:membrane;CC:integral component of plasma membrane;CC:plasma membrane;CC:integral component of membraneMF:hydrolase activity;MF:hydrogen-exporting ATPase activity, phosphorylative mechanism;MF:nucleotide binding;MF:metal ion binding;MF…
B1NWI5	30S ribosomal protein S8, chloroplastic OS=Manihot esculenta OX=3983 GN=rps8 PE=3 SV=1	0.70283	BP:translationCC:plastid;CC:ribosome;CC:chloroplastMF:rRNA binding;MF:structural constituent of ribosome;MF:RNA binding
A0A2C9UQV7	Uncharacterized protein OS=Manihot esculenta OX=3983 GN=MANES_13G068000 PE=3 SV=1	0.702287	BP:lipid metabolic process;BP:protein catabolic process;BP:proteolysisMF:hydrolase activity;MF:aspartic-type endopeptidase activity;MF:peptidase activity
A0A2C9VD40	Uncharacterized protein OS=Manihot esculenta OX=3983 GN=MANES_08G034900 PE=4 SV=1	0.70195	BP:oxidation-reduction processMF:oxidoreductase activity
Q52QY2	Peroxidase OS=Manihot esculenta OX=3983 PE=2 SV=1	0.701606	BP:cellular oxidant detoxification;BP:hydrogen peroxide catabolic process;BP:response to oxidative stress;BP:oxidation-reduction processCC:integral component of membrane;CC:membrane;CC:extracellular regionMF:heme binding;MF:peroxidase activity;MF:metal ion binding;MF:oxidoreductase activity
A0A2C9WB18	Imidazoleglycerol-phosphate dehydratase OS=Manihot esculenta OX=3983 GN=MANES_03G178800 PE=3 SV=1	0.701491	BP:histidine biosynthetic processMF:imidazoleglycerol-phosphate dehydratase activity;MF:lyase activity
A0A2C9WMI8	Uncharacterized protein OS=Manihot esculenta OX=3983 GN=MANES_01G200700 PE=3 SV=1	0.700898	BP:ribosomal small subunit assembly;BP:translationCC:ribosome;CC:small ribosomal subunit;CC:cytosolic small ribosomal subunitMF:structural constituent of ribosome;MF:RNA binding
A0A2C9WCE3	Sucrose synthase OS=Manihot esculenta OX=3983 GN=MANES_02G081500 PE=3 SV=1	0.700536	BP:sucrose metabolic processMF:transferase activity;MF:sucrose synthase activity;MF:transferase activity, transferring glycosyl groups
A0A251LJK8	Ribosomal protein L37 OS=Manihot esculenta OX=3983 GN=MANES_04G125200 PE=3 SV=1	0.700411	BP:translationCC:ribosome;CC:integral component of membrane;CC:intracellularMF:structural constituent of ribosome;MF:RNA binding;MF:rRNA binding;MF:metal ion binding
A0A2C9UBI9	Uncharacterized protein OS=Manihot esculenta OX=3983 GN=MANES_16G077800 PE=4 SV=1	0.700131	BP:proteolysis involved in cellular protein catabolic process;BP:vacuolar protein processing;BP:proteolysisCC:vacuoleMF:cysteine-type endopeptidase activity;MF:peptidase activity
A0A2C9VAX0	Uncharacterized protein OS=Manihot esculenta OX=3983 GN=MANES_09G146400 PE=4 SV=1	0.699592	BP:recognition of pollen
A0A2C9UDN7	Uncharacterized protein OS=Manihot esculenta OX=3983 GN=MANES_15G008700 PE=4 SV=1	0.698542	BP:response to biotic stimulus;BP:abscisic acid-activated signaling pathway;BP:defense response;BP:regulation of protein serine/threonine phosphatase activity;BP:negative regulation of catalytic activityCC:cytoplasm;CC:nucleusMF:protein phosphatase inhibitor activity;MF:receptor activity;MF:abscisic acid binding
A0A2C9UZQ6	Uncharacterized protein OS=Manihot esculenta OX=3983 GN=MANES_11G085800 PE=4 SV=1	0.698519	------
A0A2C9U7I9	Uncharacterized protein OS=Manihot esculenta OX=3983 GN=MANES_16G000900 PE=3 SV=1	0.697907	BP:metabolic processMF:terpene synthase activity;MF:magnesium ion binding;MF:lyase activity
A0A2C9V5S8	Uncharacterized protein OS=Manihot esculenta OX=3983 GN=MANES_10G087000 PE=4 SV=1	0.694984	BP:proteolysisCC:integral component of membrane;CC:membraneMF:peptidase activity
A0A2C9V1G1	Uncharacterized protein OS=Manihot esculenta OX=3983 GN=MANES_11G148400 PE=4 SV=1	0.694952	------
A0A2C9U1Q3	Uncharacterized protein OS=Manihot esculenta OX=3983 GN=MANES_18G031800 PE=3 SV=1	0.694239	BP:sterol metabolic process;BP:defense response;BP:jasmonic acid biosynthetic process;BP:oxidation-reduction processCC:chloroplast thylakoid membrane;CC:chloroplast envelopeMF:monooxygenase activity;MF:heme binding;MF:hydroperoxide dehydratase activity;MF:oxidoreductase activity, acting on paired donors, with incorporation or reduction of molecular oxygen;MF:iron ion binding;MF:metal ion binding
A0A2C9V1G7	Uncharacterized protein OS=Manihot esculenta OX=3983 GN=MANES_11G106100 PE=4 SV=1	0.693036	BP:chitin catabolic process;BP:carbohydrate metabolic process;BP:cell wall macromolecule catabolic processMF:chitinase activity;MF:chitin binding
A0A2C9UH80	Aldose 1-epimerase OS=Manihot esculenta OX=3983 GN=MANES_15G176900 PE=3 SV=1	0.691379	BP:carbohydrate metabolic process;BP:hexose metabolic processMF:isomerase activity;MF:aldose 1-epimerase activity;MF:carbohydrate binding;MF:catalytic activity
A0A2C9UFL6	Uncharacterized protein OS=Manihot esculenta OX=3983 GN=MANES_15G133500 PE=3 SV=1	0.687313	BP:oxidation-reduction processMF:metal ion binding;MF:desacetoxyvindoline 4-hydroxylase activity;MF:oxidoreductase activity
A0A2C9VUM8	Uncharacterized protein OS=Manihot esculenta OX=3983 GN=MANES_05G089900 PE=4 SV=1	0.6854	BP:defense response;BP:response to biotic stimulus
A0A2C9VXZ5	Glycosyltransferase OS=Manihot esculenta OX=3983 GN=MANES_05G199700 PE=3 SV=1	0.685048	BP:flavonoid glucuronidation;BP:flavonoid biosynthetic process;BP:metabolic processCC:intracellular membrane-bounded organelleMF:quercetin 7-O-glucosyltransferase activity;MF:transferase activity, transferring glycosyl groups;MF:quercetin 3-O-glucosyltransferase activity;MF:transferase activity;MF:transferase activity, transferring hexosyl groups
A0A2C9VJC2	Uncharacterized protein OS=Manihot esculenta OX=3983 GN=MANES_07G005400 PE=3 SV=1	0.684062	BP:translation;BP:transmembrane transportCC:integral component of membrane;CC:membrane;CC:mitochondrial inner membraneMF:transporter activity;MF:structural constituent of ribosome;MF:transmembrane transporter activity
A0A2C9UE38	Uncharacterized protein OS=Manihot esculenta OX=3983 GN=MANES_15G078000 PE=3 SV=1	0.683864	BP:flavonol biosynthetic process;BP:oxidation-reduction processMF:metal ion binding;MF:flavonol synthase activity;MF:oxidoreductase activity
A0A2C9VUW8	Uncharacterized protein OS=Manihot esculenta OX=3983 GN=MANES_05G097000 PE=4 SV=1	0.683689	BP:transmembrane transport;BP:regulation of anion transmembrane transportCC:mitochondrial outer membraneMF:voltage-gated anion channel activity
A0A2C9U9A2	Uncharacterized protein OS=Manihot esculenta OX=3983 GN=MANES_16G058100 PE=4 SV=1	0.681065	CC:integral component of membrane;CC:membraneMF:calcium ion binding
A0A2C9UIV3	Uncharacterized protein OS=Manihot esculenta OX=3983 GN=MANES_14G042400 PE=3 SV=1	0.680016	BP:protein metabolic processMF:ATP binding;MF:nucleotide binding
A0A2C9UUB2	Uncharacterized protein OS=Manihot esculenta OX=3983 GN=MANES_12G022700 PE=4 SV=1	0.679071	BP:oxidation-reduction processMF:6'-deoxychalcone synthase activity;MF:oxidoreductase activity
A0A2C9V452	Glycosyltransferase OS=Manihot esculenta OX=3983 GN=MANES_10G077000 PE=3 SV=1	0.67902	BP:flavonoid glucuronidation;BP:flavonoid biosynthetic process;BP:metabolic processCC:intracellular membrane-bounded organelleMF:quercetin 7-O-glucosyltransferase activity;MF:transferase activity, transferring glycosyl groups;MF:quercetin 3-O-glucosyltransferase activity;MF:transferase activity;MF:transferase activity, transferring hexosyl groups
A0A2C9WG17	Uncharacterized protein OS=Manihot esculenta OX=3983 GN=MANES_02G217700 PE=4 SV=1	0.678255	BP:regulation of transcription, DNA-templated;BP:translation;BP:ribosomal large subunit assemblyCC:ribosome;CC:cytosolic large ribosomal subunit;CC:intracellularMF:sequence-specific DNA binding;MF:transcription factor activity, sequence-specific DNA binding;MF:structural constituent of ribosome
A0A2C9UH44	Dolichyl-diphosphooligosaccharide--protein glycosyltransferase 48 kDa subunit OS=Manihot esculenta OX=3983 GN=MANES_15G148600 PE=3 SV=1	0.677605	BP:protein glycosylation;BP:protein N-linked glycosylation via asparagineCC:endoplasmic reticulum;CC:integral component of membrane;CC:membrane;CC:endoplasmic reticulum membraneMF:transferase activity;MF:transferase activity, transferring glycosyl groups
A0A2C9VWH3	Expansin OS=Manihot esculenta OX=3983 GN=MANES_05G103900 PE=3 SV=1	0.677201	BP:plant-type cell wall organizationCC:cell wall;CC:membrane;CC:extracellular region
A0A2C9U0A0	Uncharacterized protein OS=Manihot esculenta OX=3983 GN=MANES_18G047700 PE=3 SV=1	0.673581	BP:proteolysisMF:serine-type carboxypeptidase activity
A0A2C9UT86	Uncharacterized protein OS=Manihot esculenta OX=3983 GN=MANES_12G031600 PE=3 SV=1	0.673152	BP:oxidation-reduction processMF:iron ion binding;MF:metal ion binding;MF:hyoscyamin;MF:oxidoreductase activity
A0A2C9WNB0	Uncharacterized protein OS=Manihot esculenta OX=3983 GN=MANES_01G140700 PE=4 SV=1	0.673053	BP:oxidation-reduction processMF:flavin adenine dinucleotide binding;MF:oxidoreductase activity, acting on CH-OH group of donors;MF:catalytic activity;MF:D-lactate dehydrogenas;MF:oxidoreductase activity
A0A2C9VHD9	Uncharacterized protein OS=Manihot esculenta OX=3983 GN=MANES_07G008900 PE=3 SV=1	0.671671	BP:defense responseMF:ADP binding
A0A2C9VLZ1	Uncharacterized protein OS=Manihot esculenta OX=3983 GN=MANES_07G114100 PE=3 SV=1	0.671261	MF:ATP binding;MF:nucleotide binding
A0A2C9VV99	Uncharacterized protein OS=Manihot esculenta OX=3983 GN=MANES_05G111300 PE=3 SV=1	0.670097	BP:oxidation-reduction processCC:integral component of membraneMF:monooxygenase activity;MF:heme binding;MF:oxidoreductase activity, acting on paired donors, with incorporation or reduction of molecular oxygen;MF:iron ion binding;MF:metal ion binding;MF:oxidoreductase activity
A0A251JEI7	Uncharacterized protein OS=Manihot esculenta OX=3983 GN=MANES_16G056000 PE=4 SV=1	0.670048	BP:photosynthesisCC:integral component of membrane;CC:membrane;CC:photosystem I;CC:photosystem I reaction center

## Sheet: Table S4
Table S4 XX048 VS GR4 DEPs FC1 (＜0.67)
Accession	Description	FC(XX048/GR4)	GO Term
A0A2C9VT96	Uncharacterized protein OS=Manihot esculenta OX=3983 GN=MANES_06G155500 PE=3 SV=1	0.600753	BP:carbohydrate metabolic process;BP:metabolic process;BP:chitin catabolic processCC:extracellular regionMF:hydrolase activity;MF:hydrolase activity, acting on glycosyl bonds;MF:lysozyme activity;MF:chitin binding;MF:hydrolase activity, hydrolyzing O-glycosyl compounds;MF:chitinase activity
A0A2C9VFK1	Uncharacterized protein OS=Manihot esculenta OX=3983 GN=MANES_08G054400 PE=3 SV=1	0.60624	BP:carbohydrate metabolic process;BP:metabolic processCC:cell wall;CC:vacuole;CC:anchored component of plasma membraneMF:hydrolase activity;MF:cellulase activity;MF:polysaccharide binding;MF:hydrolase activity, acting on glycosyl bonds;MF:hydrolase activity, hydrolyzing O-glycosyl compounds
A0A251JK24	Glucose-6-phosphate 1-dehydrogenase OS=Manihot esculenta OX=3983 GN=MANES_12G007900 PE=3 SV=1	0.630332	BP:carbohydrate metabolic process;BP:pentose-phosphate shunt;BP:glucose metabolic process;BP:oxidation-reduction processMF:NADP binding;MF:glucose-6-phosphate dehydrogenase activity;MF:oxidoreductase activity
A0A2C9VRA9	Uncharacterized protein OS=Manihot esculenta OX=3983 GN=MANES_06G155300 PE=3 SV=1	0.635955	BP:carbohydrate metabolic process;BP:polysaccharide catabolic process;BP:metabolic process;BP:chitin catabolic processCC:vacuole;CC:extracellular regionMF:hydrolase activity;MF:hydrolase activity, acting on glycosyl bonds;MF:lysozyme activity;MF:chitin binding;MF:hydrolase activity, hydrolyzing O-glycosyl compounds;MF:chitinase activity
A0A2C9WAZ0	Alpha-1,4 glucan phosphorylase OS=Manihot esculenta OX=3983 GN=MANES_02G037700 PE=3 SV=1	0.543996	BP:carbohydrate metabolic process;BP:response to water deprivation;BP:glycogen catabolic processCC:chloroplast stromaMF:transferase activity;MF:phosphorylase activity;MF:transferase activity, transferring glycosyl groups;MF:glycogen phosphorylase activity;MF:pyridoxal phosphate binding
A0A2C9VH80	Uncharacterized protein OS=Manihot esculenta OX=3983 GN=MANES_07G001600 PE=3 SV=1		BP:carbohydrate metabolic processMF:hydrolase activity, hydrolyzing O-glycosyl compounds
A0A2C9UI32	Uncharacterized protein OS=Manihot esculenta OX=3983 GN=MANES_14G014700 PE=3 SV=1	0.571405	BP:carbohydrate metabolic processMF:scopolin beta-glucosidase activity;MF:beta-glucosidase activity;MF:hydrolase activity, hydrolyzing O-glycosyl compounds
A0A2C9WQD6	Uncharacterized protein OS=Manihot esculenta OX=3983 GN=MANES_01G218200 PE=3 SV=1	0.633995	BP:carbohydrate metabolic processMF:scopolin beta-glucosidase activity;MF:beta-glucosidase activity;MF:hydrolase activity, hydrolyzing O-glycosyl compounds
A0A2C9U5P1	Uncharacterized protein OS=Manihot esculenta OX=3983 GN=MANES_17G072700 PE=4 SV=1	0.549423	BP:oxidation-reduction processCC:integral component of membraneMF:oxidoreductase activity
A0A2C9WJ97	Uncharacterized protein OS=Manihot esculenta OX=3983 GN=MANES_01G018800 PE=4 SV=1	0.433224	BP:oxidation-reduction processMF:2-alkenal reductase [NA;MF:zinc ion binding;MF:oxidoreductase activity
A0A2C9VFP6	Uncharacterized protein OS=Manihot esculenta OX=3983 GN=MANES_08G122200 PE=4 SV=1	0.561486	BP:oxidation-reduction processMF:3-oxoacyl-[acyl-carrier-protein] reductas;MF:oxidoreductase activity
A0A2C9V1Z8	Uncharacterized protein OS=Manihot esculenta OX=3983 GN=MANES_11G164800 PE=4 SV=1	0.647118	BP:oxidation-reduction processMF:3-oxoacyl-[acyl-carrier-protein] reductas;MF:oxidoreductase activity
A0A2C9U2L4	Uncharacterized protein OS=Manihot esculenta OX=3983 GN=MANES_18G087000 PE=3 SV=1	0.626591	BP:oxidation-reduction processMF:alcohol dehydrogenas;MF:zinc ion binding;MF:S;MF:metal ion binding;MF:oxidoreductase activity
A0A2C9VIN8	Uncharacterized protein OS=Manihot esculenta OX=3983 GN=MANES_07G051800 PE=4 SV=1	0.550525	BP:oxidation-reduction processMF:androstan-3-alpha,17-beta-diol dehydrogenase activity;MF:oxidoreductase activity
A0A2C9VUF3	Uncharacterized protein OS=Manihot esculenta OX=3983 GN=MANES_05G037600 PE=3 SV=1	0.578963	BP:oxidation-reduction processMF:carbonyl reductas;MF:prostaglandin-E2 9-reductase activity
A0A2C9U2V6	Uncharacterized protein OS=Manihot esculenta OX=3983 GN=MANES_18G120400 PE=4 SV=1	0.561823	BP:oxidation-reduction processMF:catalytic activity;MF:FMN binding;MF:oxidoreductase activity
A0A2C9U977	Uncharacterized protein OS=Manihot esculenta OX=3983 GN=MANES_16G002300 PE=3 SV=1	0.349559	BP:oxidation-reduction processMF:metal ion binding;MF:1-aminocyclopropane-1-carboxylate oxidase activity;MF:dioxygenase activity;MF:oxidoreductase activity
A0A2C9VA28	Uncharacterized protein OS=Manihot esculenta OX=3983 GN=MANES_09G079400 PE=3 SV=1	0.657423	BP:oxidation-reduction processMF:monooxygenase activity;MF:heme binding;MF:oxidoreductase activity, acting on paired donors, with incorporation or reduction of molecular oxygen;MF:hydroxyphenylacetonitrile 2-monooxygenase activity;MF:4-hydroxyphenylacetaldehyde oxime monooxygenase activity;MF:iron ion binding;MF:metal ion binding;MF:oxidoreductase activity
A0A2C9W6Z4	Uncharacterized protein OS=Manihot esculenta OX=3983 GN=MANES_03G077000 PE=4 SV=1	0.595462	BP:oxidation-reduction processMF:oxidoreductase activity
A0A2C9V9C6	Uncharacterized protein OS=Manihot esculenta OX=3983 GN=MANES_09G095400 PE=4 SV=1	0.596997	BP:oxidation-reduction processMF:oxidoreductase activity
A0A2C9VPJ4	Uncharacterized protein OS=Manihot esculenta OX=3983 GN=MANES_06G103900 PE=4 SV=1	0.53663	BP:oxidation-reduction processMF:polyamine oxidase activity;MF:oxidoreductase activity
A0A2C9U166	Uncharacterized protein OS=Manihot esculenta OX=3983 GN=MANES_18G064700 PE=4 SV=1	0.645283	BP:oxidation-reduction processMF:zinc ion binding;MF:oxidoreductase activity
A0A2C9UJ58	Uncharacterized protein OS=Manihot esculenta OX=3983 GN=MANES_14G057400 PE=4 SV=1	0.469285	BP:protein phosphorylation;BP:peptidyl-tyrosine phosphorylation;BP:positive regulation of defense response;BP:positive regulation of cell deathCC:integral component of membrane;CC:membrane;CC:plasma membraneMF:calmodulin-dependent protein kinase activity;MF:protein tyrosine kinase activity;MF:protein kinase activity;MF:ATP binding
A0A2C9U5U2	Uncharacterized protein OS=Manihot esculenta OX=3983 GN=MANES_17G022900 PE=3 SV=1	0.421418	BP:protein phosphorylation;BP:peptidyl-tyrosine phosphorylationMF:nucleotide binding;MF:protein serine/threonine kinase activity;MF:transmembrane receptor protein tyrosine kinase activity;MF:protein kinase activity;MF:ATP binding
A0A251LSD2	Non-specific serine/threonine protein kinase OS=Manihot esculenta OX=3983 GN=MANES_01G175100 PE=3 SV=1	0.567022	BP:protein phosphorylation;BP:phosphorylation;BP:signal transduction;BP:intracellular signal transductionCC:cytoplasm;CC:nucleusMF:kinase activity;MF:nucleotide binding;MF:protein serine/threonine kinase activity;MF:transferase activity;MF:protein kinase activity;MF:ATP binding
A0A2C9UUI2	Uncharacterized protein OS=Manihot esculenta OX=3983 GN=MANES_12G029800 PE=4 SV=1	0.650127	BP:protein phosphorylationCC:integral component of membraneMF:ATP binding;MF:protein kinase activity
A0A2C9V9G2	Uncharacterized protein OS=Manihot esculenta OX=3983 GN=MANES_09G099000 PE=4 SV=1	0.320298	BP:response to stress
A0A2C9U7T2	Uncharacterized protein OS=Manihot esculenta OX=3983 GN=MANES_16G014000 PE=4 SV=1	0.539081	BP:activation of MAPKK activity;BP:protein phosphorylation;BP:defense responseCC:integral component of membrane;CC:membrane;CC:intracellular;CC:plasmodesma;CC:plasma membraneMF:protein kinase activity;MF:MAP kinase kinase kinase activity;MF:ATP binding
A0A2C9UCJ8	Cysteine synthase OS=Manihot esculenta OX=3983 GN=MANES_15G029400 PE=3 SV=1	0.470202	BP:cellular amino acid biosynthetic process;BP:cysteine biosynthetic process from serine;BP:cysteine biosynthetic processCC:cytoplasmMF:cysteine synthase activity;MF:transferase activity;MF:pyridoxal phosphate binding
A0A2C9W747	Aspartate aminotransferase OS=Manihot esculenta OX=3983 GN=MANES_03G061000 PE=4 SV=1	0.650657	BP:cellular amino acid metabolic process;BP:biosynthetic processMF:transaminase activity;MF:L-phenylalanin;MF:catalytic activity;MF:transferase activity;MF:identical protein binding;MF:pyridoxal phosphate binding;MF:L-aspartat
A0A2C9UWM4	Peroxidase OS=Manihot esculenta OX=3983 GN=MANES_12G111100 PE=3 SV=1	0.637206	BP:cellular oxidant detoxification;BP:hydrogen peroxide catabolic process;BP:response to oxidative stress;BP:oxidation-reduction processCC:extracellular regionMF:heme binding;MF:peroxidase activity;MF:metal ion binding;MF:oxidoreductase activity
A0A2C9V9Y0	Peroxidase OS=Manihot esculenta OX=3983 GN=MANES_09G115300 PE=3 SV=1	0.661379	BP:cellular oxidant detoxification;BP:hydrogen peroxide catabolic process;BP:response to oxidative stress;BP:oxidation-reduction processCC:extracellular regionMF:heme binding;MF:peroxidase activity;MF:metal ion binding;MF:oxidoreductase activity
A0A2C9U3I3	Peroxidase OS=Manihot esculenta OX=3983 GN=MANES_18G144800 PE=3 SV=1	0.66641	BP:cellular oxidant detoxification;BP:hydrogen peroxide catabolic process;BP:response to oxidative stress;BP:oxidation-reduction processCC:extracellular regionMF:heme binding;MF:peroxidase activity;MF:metal ion binding;MF:oxidoreductase activity
Q9SW98	Superoxide dismutase [Cu-Zn] OS=Manihot esculenta OX=3983 PE=2 SV=1	0.65764	BP:cellular response to amino acid stimulus;BP:calcium-mediated signaling;BP:calcium ion transport;BP:removal of superoxide radicals;BP:superoxide metabolic process;BP:oxidation-reduction processCC:cytoplasm;CC:integral component of membrane;CC:intracellular;CC:plasma membraneMF:copper ion binding;MF:ionotropic glutamate receptor activity;MF:calcium channel activity;MF:zinc ion binding;MF:glutama…
A0A2C9VCF9	Uncharacterized protein OS=Manihot esculenta OX=3983 GN=MANES_08G006800 PE=3 SV=1	0.540922	BP:cellular water homeostasis;BP:ion transmembrane transport;BP:water transport;BP:glycerol transport;BP:transmembrane transportCC:vacuole;CC:integral component of membrane;CC:membrane;CC:integral component of plasma membrane;CC:plasmodesmaMF:water channel activity;MF:channel activity;MF:glycerol channel activity
A0A2C9V0Y1	Uncharacterized protein OS=Manihot esculenta OX=3983 GN=MANES_11G130700 PE=4 SV=1	0.658718	BP:chitin catabolic process;BP:carbohydrate metabolic process;BP:cell wall macromolecule catabolic processMF:chitinase activity;MF:chitin binding
A0A2C9V0M1	Uncharacterized protein OS=Manihot esculenta OX=3983 GN=MANES_11G128300 PE=4 SV=1	0.663379	BP:chitin catabolic process;BP:carbohydrate metabolic process;BP:cell wall macromolecule catabolic processMF:chitinase activity;MF:chitin binding
A0A2C9VI03	Uncharacterized protein OS=Manihot esculenta OX=3983 GN=MANES_08G135200 PE=4 SV=1	0.659678	BP:defense response to fungus;BP:defense response to bacteriumMF:chitin binding
A0A2C9UBX9	Uncharacterized protein OS=Manihot esculenta OX=3983 GN=MANES_15G008100 PE=4 SV=1	0.628894	BP:defense response;BP:response to biotic stimulus
A0A2C9U8A6	Uncharacterized protein OS=Manihot esculenta OX=3983 GN=MANES_16G022600 PE=4 SV=1	0.463392	BP:dephosphorylation;BP:sulfur compound metabolic process;BP:phosphatidylinositol phosphorylationCC:cytoplasmMF:3;MF:magnesium ion binding;MF:inositol-1,4-bisphosphate 1-phosphatase activity
A0A2C9W314	Uncharacterized protein OS=Manihot esculenta OX=3983 GN=MANES_04G086800 PE=4 SV=1	0.66069	BP:embryo development ending in seed dormancy;BP:protein sumoylationCC:cytosol;CC:SUMO activating enzyme complex;CC:plasmodesmaMF:metal ion binding;MF:SUMO activating enzyme activity;MF:small protein activating enzyme activity;MF:nucleotide binding;MF:acid-amino acid ligase activity;MF:ATP binding
A0A2C9VIH7	Lipoxygenase OS=Manihot esculenta OX=3983 GN=MANES_07G002400 PE=3 SV=1	0.632789	BP:fatty acid biosynthetic process;BP:lipid oxidation;BP:oxylipin biosynthetic process;BP:jasmonic acid biosynthetic process;BP:oxidation-reduction processCC:chloroplast thylakoid membrane;CC:chloroplast envelope;CC:chloroplast stromaMF:dioxygenase activity;MF:oxidoreductase activity, acting on single donors with incorporation of molecular oxygen, incorporation of two atoms of oxygen;MF:linoleate…
A0A2C9VJC4	Glycosyltransferase OS=Manihot esculenta OX=3983 GN=MANES_07G070400 PE=3 SV=1	0.640668	BP:flavonoid glucuronidation;BP:flavonoid biosynthetic process;BP:metabolic processCC:intracellular membrane-bounded organelleMF:quercetin 7-O-glucosyltransferase activity;MF:transferase activity, transferring glycosyl groups;MF:quercetin 3-O-glucosyltransferase activity;MF:transferase activity;MF:transferase activity, transferring hexosyl groups
A0A2C9UQA9	Glycosyltransferase OS=Manihot esculenta OX=3983 GN=MANES_13G056900 PE=3 SV=1	0.557121	BP:flavonoid glucuronidation;BP:flavonoid biosynthetic process;BP:metabolic processCC:intracellular membrane-bounded organelleMF:quercetin 7-O-glucosyltransferase activity;MF:transferase activity, transferring glycosyl groups;MF:quercetin 3-O-glucosyltransferase activity;MF:transferase activity;MF:transferase activity, transferring hexosyl groups;MF:indole-3-acetate beta-glucosyltransferase activ…
W5ZSG7	Hexosyltransferase OS=Manihot esculenta OX=3983 GN=GolS1 PE=2 SV=1	0.661566	BP:galactose metabolic processMF:inositol 3-alpha-galactosyltransferase activity;MF:transferase activity;MF:transferase activity, transferring glycosyl groups
A0A2C9UMP1	Glyceraldehyde-3-phosphate dehydrogenase OS=Manihot esculenta OX=3983 GN=MANES_13G015200 PE=3 SV=1	0.558168	BP:glucose metabolic process;BP:oxidation-reduction processMF:NADP binding;MF:NAD binding;MF:oxidoreductase activity, acting on the aldehyde or oxo group of donors, NAD or NADP as acceptor;MF:oxidoreductase activity
A0A2C9W3A2	Uncharacterized protein OS=Manihot esculenta OX=3983 GN=MANES_04G124300 PE=3 SV=1	0.593303	BP:glutathione metabolic process;BP:toxin catabolic processCC:cytoplasmMF:glutathione transferase activity
A0A2C9UVC8	Uncharacterized protein OS=Manihot esculenta OX=3983 GN=MANES_12G039900 PE=3 SV=1	0.511988	BP:glutathione metabolic process;BP:toxin catabolic processCC:cytoplasmMF:glutathione transferase activity;MF:lactoylglutathione lyase activity
A0A2C9V6W4	Uncharacterized protein OS=Manihot esculenta OX=3983 GN=MANES_10G113500 PE=3 SV=1	0.545401	BP:glutathione metabolic process;BP:toxin catabolic processCC:cytoplasmMF:glutathione transferase activity;MF:lactoylglutathione lyase activity
A0A2C9V5C7	Uncharacterized protein OS=Manihot esculenta OX=3983 GN=MANES_10G113400 PE=3 SV=1	0.656211	BP:glutathione metabolic process;BP:toxin catabolic processCC:cytoplasmMF:glutathione transferase activity;MF:lactoylglutathione lyase activity
A0A199U941	Fructose-bisphosphate aldolase (Fragment) OS=Manihot esculenta OX=3983 GN=MANES_S109200 PE=3 SV=1	0.59192	BP:glycolytic processMF:catalytic activity;MF:lyase activity;MF:fructose-bisphosphate aldolase activity
A0A2C9V0K9	Uncharacterized protein OS=Manihot esculenta OX=3983 GN=MANES_11G050000 PE=3 SV=1	0.361705	BP:heme transport;BP:transmembrane transportCC:integral component of membrane;CC:membrane;CC:plasma membraneMF:heme-transporting ATPase activity;MF:nucleotide binding;MF:ATPase activity;MF:protoheme IX ABC transporter activity;MF:ATP binding
A0A2C9W706	Uncharacterized protein OS=Manihot esculenta OX=3983 GN=MANES_03G130300 PE=3 SV=1	0.640166	BP:isoprenoid biosynthetic processMF:dimethylallyltranstransferase activity;MF:transferase activity
A0A2C9TZX6	Patatin OS=Manihot esculenta OX=3983 GN=MANES_18G033200 PE=3 SV=1	0.392535	BP:lipid metabolic process;BP:lipid catabolic process;BP:metabolic processCC:cytoplasm;CC:membraneMF:hydrolase activity;MF:phospholipase activity;MF:acylglycerol lipase activity
A0A2C9WJN9	Uncharacterized protein OS=Manihot esculenta OX=3983 GN=MANES_01G112700 PE=4 SV=1	0.626715	BP:lipid transport
A0A2C9UNI9	Non-specific lipid-transfer protein OS=Manihot esculenta OX=3983 GN=MANES_14G166500 PE=3 SV=1	0.630756	BP:lipid transportMF:lipid binding
A0A2C9VH29	Non-specific lipid-transfer protein OS=Manihot esculenta OX=3983 GN=MANES_08G171800 PE=3 SV=1	0.663224	BP:lipid transportMF:lipid binding
A0A199U9J1	Uncharacterized protein OS=Manihot esculenta OX=3983 GN=MANES_S095100 PE=3 SV=1	0.665584	BP:lipid transportMF:lipid binding
A0A2C9VW36	Uncharacterized protein OS=Manihot esculenta OX=3983 GN=MANES_05G138200 PE=4 SV=1	0.536647	BP:malate transmembrane transport;BP:malate transportCC:integral component of membrane;CC:membrane;CC:plant-type vacuole membraneMF:malate transmembrane transporter activity
A0A2C9VRK5	Uncharacterized protein OS=Manihot esculenta OX=3983 GN=MANES_06G164600 PE=4 SV=1	0.638557	BP:malate transmembrane transport;BP:oxaloacetat;BP:sodium ion transport;BP:transmembrane transportCC:integral component of membrane;CC:membraneMF:transporter activity;MF:oxaloacetate transmembrane transporter activity;MF:malate transmembrane transporter activity
A0A2C9WJR4	Uncharacterized protein OS=Manihot esculenta OX=3983 GN=MANES_01G062800 PE=4 SV=1	0.460807	BP:metabolic processMF:o-succinylbenzoate-CoA ligase activity;MF:catalytic activity
A0A2C9W5H5	Glycosyltransferase OS=Manihot esculenta OX=3983 GN=MANES_03G075000 PE=3 SV=1	0.388362	BP:metabolic processMF:transferase activity, transferring hexosyl groups;MF:transferase activity;MF:transferase activity, transferring glycosyl groups
A0A2C9UT57	Uncharacterized protein OS=Manihot esculenta OX=3983 GN=MANES_13G122600 PE=4 SV=1	0.657228	BP:methylationMF:caffeoyl-CoA O-methyltransferase activity;MF:O-methyltransferase activity
A0A2C9WK28	Uncharacterized protein OS=Manihot esculenta OX=3983 GN=MANES_01G126000 PE=4 SV=1	0.657019	BP:negative regulation of endopeptidase activityMF:endopeptidase inhibitor activity
A0A2C9VEV0	Ammonium transporter OS=Manihot esculenta OX=3983 GN=MANES_08G095000 PE=3 SV=1	0.610116	BP:nitrogen utilization;BP:ammonium transmembrane transport;BP:organic cation transport;BP:ammonium transportCC:integral component of membrane;CC:membrane;CC:integral component of plasma membraneMF:ammonium transmembrane transporter activity
A0A2C9VAB4	Uncharacterized protein OS=Manihot esculenta OX=3983 GN=MANES_09G125900 PE=4 SV=1	0.664242	BP:nucleoside metabolic processMF:catalytic activity
A0A2C9VUG4	Uncharacterized protein OS=Manihot esculenta OX=3983 GN=MANES_05G086000 PE=3 SV=1	0.552515	BP:nucleosome assemblyCC:nucleus;CC:nucleosome;CC:chromosomeMF:DNA binding
A0A2C9V9U5	Uncharacterized protein OS=Manihot esculenta OX=3983 GN=MANES_09G071200 PE=4 SV=1	0.522114	BP:organic substance metabolic process;BP:cellular metabolic processMF:transferase activity
A0A2C9W667	Aminopeptidase OS=Manihot esculenta OX=3983 GN=MANES_03G051100 PE=3 SV=1	0.643858	BP:peptide catabolic process;BP:proteolysisCC:cytosol;CC:plasma membraneMF:aminopeptidase activity;MF:peptide binding;MF:hydrolase activity;MF:N-1-naphthylphthalamic acid binding;MF:zinc ion binding;MF:metalloaminopeptidase activity;MF:peptidase activity;MF:metal ion binding;MF:metallopeptidase activity
A0A2C9W1E2	Uncharacterized protein OS=Manihot esculenta OX=3983 GN=MANES_04G105800 PE=3 SV=1	0.576517	BP:polyamine transmembrane transport;BP:organophosphate ester transport;BP:organic phosphonate transportCC:integral component of membrane;CC:membraneMF:nucleotide binding;MF:ATPase activity;MF:polyamine-transporting ATPase activity;MF:ATPase-coupled organic phosphonate transmembrane transporter activity;MF:ATP binding
A0A2C9W6B9	Uncharacterized protein OS=Manihot esculenta OX=3983 GN=MANES_03G100100 PE=3 SV=1	0.620219	BP:protein transportCC:integral component of membrane;CC:membrane
A0A2C9VKW8	Chlorophyll a-b binding protein, chloroplastic OS=Manihot esculenta OX=3983 GN=MANES_07G128500 PE=3 SV=1	0.633855	BP:protein-chromophore linkage;BP:photosynthesis, light harvesting;BP:photosynthesis, light harvesting in photosystem I;BP:response to light stimulus;BP:photosynthesisCC:chloroplast thylakoid membrane;CC:thylakoid;CC:plastid;CC:photosystem I;CC:photosystem II;CC:chloroplast envelope;CC:integral component of membrane;CC:membrane;CC:plastoglobule;CC:chloroplastMF:chlorophyll binding;MF:pigment bind…
A0A2C9VS39	Uncharacterized protein OS=Manihot esculenta OX=3983 GN=MANES_05G006300 PE=3 SV=1	0.405058	BP:proteolysis involved in cellular protein catabolic process;BP:regulation of catalytic activity;BP:proteolysisCC:extracellular space;CC:lysosomeMF:cysteine-type endopeptidase activity;MF:cysteine-type peptidase activity
A0A2C9TZC6	Uncharacterized protein OS=Manihot esculenta OX=3983 GN=MANES_18G007900 PE=4 SV=1	0.444572	BP:proteolysisCC:cytoplasmMF:serine-type endopeptidase activity;MF:serine-type exopeptidase activity;MF:serine-type peptidase activity
A0A2C9VLR5	Uncharacterized protein OS=Manihot esculenta OX=3983 GN=MANES_07G072600 PE=3 SV=1	0.6327	BP:proteolysisCC:extracellular matrixMF:hydrolase activity;MF:metalloendopeptidase activity;MF:zinc ion binding;MF:peptidase activity;MF:metal ion binding;MF:metallopeptidase activity
A0A2C9U860	Uncharacterized protein OS=Manihot esculenta OX=3983 GN=MANES_17G119800 PE=3 SV=1	0.6482	BP:proteolysisCC:extracellular matrixMF:hydrolase activity;MF:metalloendopeptidase activity;MF:zinc ion binding;MF:peptidase activity;MF:metal ion binding;MF:metallopeptidase activity
A0A2C9U020	Uncharacterized protein OS=Manihot esculenta OX=3983 GN=MANES_18G039200 PE=4 SV=1	0.549276	BP:proteolysisMF:serine-type endopeptidase activity;MF:peptidase activity;MF:hydrolase activity;MF:serine-type peptidase activity
A0A2C9UE01	Uncharacterized protein OS=Manihot esculenta OX=3983 GN=MANES_15G019400 PE=4 SV=1	0.645666	BP:purine nucleoside catabolic processCC:integral component of membrane;CC:membrane;CC:cytosolMF:purine nucleosidase activity
A0A2C9VD93	Uncharacterized protein OS=Manihot esculenta OX=3983 GN=MANES_09G176600 PE=4 SV=1	0.55251	BP:regulation of mitochondrial DNA replication;BP:chaperone-mediated protein complex assembly;BP:misfolded or incompletely synthesized protein catabolic process;BP:oxidation-dependent protein catabolic process;BP:protein catabolic process;BP:proteolysis;BP:cellular response to oxidative stressCC:mitochondrial matrixMF:ATP-dependent peptidase activity;MF:serine-type endopeptidase activity;MF:seque…
A0A2C9UCR5	Uncharacterized protein OS=Manihot esculenta OX=3983 GN=MANES_15G007900 PE=3 SV=1	0.666989	BP:response to biotic stimulus;BP:abscisic acid-activated signaling pathway;BP:defense response;BP:regulation of protein serine/threonine phosphatase activity;BP:negative regulation of catalytic activityCC:cytoplasm;CC:nucleusMF:protein phosphatase inhibitor activity;MF:receptor activity;MF:abscisic acid binding
A0A2C9UBT3	Uncharacterized protein OS=Manihot esculenta OX=3983 GN=MANES_15G008400 PE=4 SV=1	0.669622	BP:response to biotic stimulus;BP:abscisic acid-activated signaling pathway;BP:defense response;BP:regulation of protein serine/threonine phosphatase activity;BP:negative regulation of catalytic activityCC:cytoplasm;CC:nucleusMF:protein phosphatase inhibitor activity;MF:receptor activity;MF:abscisic acid binding
A0A2C9UDM4	Uncharacterized protein OS=Manihot esculenta OX=3983 GN=MANES_15G007700 PE=4 SV=1	0.54904	BP:response to biotic stimulus;BP:abscisic acid-activated signaling pathway;BP:defense response;BP:regulation of protein serine/threonine phosphatase activityCC:cytoplasm;CC:nucleusMF:protein phosphatase inhibitor activity;MF:receptor activity;MF:abscisic acid binding
A0A2C9U204	Uncharacterized protein OS=Manihot esculenta OX=3983 GN=MANES_18G093100 PE=4 SV=1	0.638352	BP:response to stress
A0A2C9U8K7	Uncharacterized protein OS=Manihot esculenta OX=3983 GN=MANES_16G002400 PE=4 SV=1	0.576671	BP:response to stress;BP:oxidation-reduction processCC:chloroplast thylakoid membraneMF:2-alkenal reductase [NA
A0A2C9W4H1	Uncharacterized protein OS=Manihot esculenta OX=3983 GN=MANES_04G162800 PE=4 SV=1	0.445284	BP:riboflavin biosynthetic processMF:FMN adenylyltransferase activity
A0A2C9WA59	Uncharacterized protein OS=Manihot esculenta OX=3983 GN=MANES_03G162900 PE=4 SV=1	FC(XX048/GR4)	BP:ribosomal large subunit biogenesis;BP:translationCC:ribosome;CC:cytosolic large ribosomal subunit;CC:intracellularMF:structural constituent of ribosome
A0A2C9V405	60S acidic ribosomal protein P0 OS=Manihot esculenta OX=3983 GN=MANES_10G016100 PE=3 SV=1	0.650485	BP:ribosome biogenesis;BP:cytoplasmic translationCC:ribosome;CC:cytosolic large ribosomal subunit;CC:preribosome, large subunit precursor;CC:intracellularMF:large ribosomal subunit rRNA binding;MF:lyase activity;MF:structural constituent of ribosome
A0A2C9VE00	Carboxypeptidase OS=Manihot esculenta OX=3983 GN=MANES_08G061300 PE=3 SV=1	0.576936	BP:secondary metabolic process;BP:proteolysis involved in cellular protein catabolic process;BP:proteolysisMF:hydrolase activity;MF:carboxypeptidase activity;MF:serine-type carboxypeptidase activity;MF:transferase activity, transferring acyl groups other than amino-acyl groups;MF:peptidase activity
A0A2C9UTN7	Uncharacterized protein OS=Manihot esculenta OX=3983 GN=MANES_12G048600 PE=3 SV=1	0.604104	BP:secondary metabolite biosynthetic process;BP:oxidation-reduction processCC:membrane;CC:integral component of membraneMF:monooxygenase activity;MF:heme binding;MF:oxidoreductase activity, acting on paired donors, with incorporation or reduction of molecular oxygen, NA;MF:oxidoreductase activity, acting on paired donors, with incorporation or reduction of molecular oxygen;MF:iron ion binding;MF:…
A0A2C9VZE1	Uncharacterized protein OS=Manihot esculenta OX=3983 GN=MANES_05G166200 PE=3 SV=1	0.644735	BP:sterol metabolic process;BP:jasmonic acid biosynthetic process;BP:oxylipin metabolic process;BP:response to wounding;BP:defense response;BP:response to jasmonic acid;BP:oxidation-reduction processCC:chloroplast thylakoid membrane;CC:chloroplast envelope;CC:plastoglobule;CC:mitochondrionMF:monooxygenase activity;MF:allene oxide synthase activity;MF:heme binding;MF:hydroperoxide dehydratase acti…
A0A251ISP3	Uncharacterized protein OS=Manihot esculenta OX=3983 GN=MANES_18G139800 PE=4 SV=1	0.599611	BP:translational initiationMF:translation initiation factor activity
A0A2C9USC1	Uncharacterized protein OS=Manihot esculenta OX=3983 GN=MANES_12G012700 PE=3 SV=1	0.586181	BP:translationCC:intracellular;CC:large ribosomal subunit;CC:ribosomeMF:structural constituent of ribosome
A0A2C9U2M9	40S ribosomal protein S6 OS=Manihot esculenta OX=3983 GN=MANES_18G065300 PE=3 SV=1	0.462999	BP:translationCC:intracellular;CC:ribosomeMF:structural constituent of ribosome
A0A2C9WM32	Uncharacterized protein OS=Manihot esculenta OX=3983 GN=MANES_01G189900 PE=4 SV=1	0.494045	BP:transmembrane transport;BP:anion transmembrane transport;BP:inorganic anion transport;BP:regulation of anion transmembrane transportCC:mitochondrial outer membraneMF:voltage-gated anion channel activity
A0A2C9U638	Uncharacterized protein OS=Manihot esculenta OX=3983 GN=MANES_17G049400 PE=4 SV=1	0.618588	BP:transmembrane transport;BP:carbohydrate transmembrane transportCC:integral component of membrane;CC:membraneMF:transporter activity;MF:transmembrane transporter activity
A0A2C9VLL5	Uncharacterized protein OS=Manihot esculenta OX=3983 GN=MANES_07G067900 PE=4 SV=1	0.511908	BP:tryptophan catabolic process to kynurenineMF:arylformamidase activity
A0A2C9WD89	Uncharacterized protein OS=Manihot esculenta OX=3983 GN=MANES_02G124600 PE=3 SV=1	0.488138	CC:cytoplasm
A0A2C9VIL6	Uncharacterized protein OS=Manihot esculenta OX=3983 GN=MANES_07G050400 PE=3 SV=1	0.641003	CC:extracellular region
A0A2C9VK85	Uncharacterized protein OS=Manihot esculenta OX=3983 GN=MANES_07G050300 PE=3 SV=1	0.669666	CC:extracellular region
A0A2C9UIK0	Uncharacterized protein OS=Manihot esculenta OX=3983 GN=MANES_14G031900 PE=4 SV=1	0.573846	CC:integral component of membrane;CC:membrane
A0A2C9W7S9	Uncharacterized protein OS=Manihot esculenta OX=3983 GN=MANES_03G104600 PE=4 SV=1	0.618657	CC:integral component of membrane;CC:membrane
A0A2C9WN49	Uncharacterized protein OS=Manihot esculenta OX=3983 GN=MANES_01G226500 PE=4 SV=1	0.625782	CC:integral component of membrane;CC:membrane;CC:endoplasmic reticulum
A0A2C9VPF7	Uncharacterized protein OS=Manihot esculenta OX=3983 GN=MANES_06G099900 PE=4 SV=1	0.571715	CC:integral component of membrane;CC:membrane;CC:peroxisome
A0A2C9U6U5	Uncharacterized protein OS=Manihot esculenta OX=3983 GN=MANES_17G107000 PE=4 SV=1	0.533114	CC:membrane
A0A2C9VGI2	Uncharacterized protein OS=Manihot esculenta OX=3983 GN=MANES_08G097100 PE=4 SV=1	0.606642	CC:peroxisome
A0A2C9VQC0	Uncharacterized protein OS=Manihot esculenta OX=3983 GN=MANES_06G055500 PE=4 SV=1	0.329241	CC:vacuolar membrane
A0A2C9V8I7	Uncharacterized protein OS=Manihot esculenta OX=3983 GN=MANES_09G024300 PE=4 SV=1	0.573539	MF:catalytic activity
A0A2C9WEH9	Uncharacterized protein OS=Manihot esculenta OX=3983 GN=MANES_02G089200 PE=3 SV=1	0.444191	MF:glutathione transferase activity
A0A2C9V5Y8	Uncharacterized protein OS=Manihot esculenta OX=3983 GN=MANES_10G128500 PE=4 SV=1	0.646463	MF:nutrient reservoir activity
A0A2C9UV10	Uncharacterized protein OS=Manihot esculenta OX=3983 GN=MANES_12G095700 PE=4 SV=1	0.552237	MF:polyneuridine-aldehyde esterase activity
A0A2C9UWA5	Uncharacterized protein OS=Manihot esculenta OX=3983 GN=MANES_12G096000 PE=4 SV=1	0.649646	MF:polyneuridine-aldehyde esterase activity
A0A2C9WDC1	Uncharacterized protein OS=Manihot esculenta OX=3983 GN=MANES_02G125800 PE=3 SV=1	0.521703	MF:transferase activity;MF:lactoylglutathione lyase activity
A0A2C9W9A6	Uncharacterized protein OS=Manihot esculenta OX=3983 GN=MANES_03G155300 PE=3 SV=1	0.537045	MF:transferase activity;MF:lactoylglutathione lyase activity
A0A2C9ULJ6	Uncharacterized protein OS=Manihot esculenta OX=3983 GN=MANES_14G099400 PE=4 SV=1	0.383609	------
A0A2C9VJ97	Uncharacterized protein OS=Manihot esculenta OX=3983 GN=MANES_07G071700 PE=4 SV=1	0.417365	------
A0A2C9WDB2	Uncharacterized protein OS=Manihot esculenta OX=3983 GN=MANES_02G124800 PE=3 SV=1	0.429362	------
A0A2C9U3W9	Uncharacterized protein OS=Manihot esculenta OX=3983 GN=MANES_17G003100 PE=4 SV=1	0.440493	------
A0A2C9VUS3	Uncharacterized protein OS=Manihot esculenta OX=3983 GN=MANES_05G096800 PE=4 SV=1	0.467869	------
A0A2C9V3S4	Uncharacterized protein OS=Manihot esculenta OX=3983 GN=MANES_10G020600 PE=3 SV=1	0.509045	------
A0A2C9UN15	Uncharacterized protein OS=Manihot esculenta OX=3983 GN=MANES_13G013400 PE=3 SV=1	0.547092	------
A0A2C9WIE5	Uncharacterized protein OS=Manihot esculenta OX=3983 GN=MANES_01G064200 PE=4 SV=1	0.553458	------
A0A2C9W0X9	Uncharacterized protein OS=Manihot esculenta OX=3983 GN=MANES_04G089200 PE=4 SV=1	0.563934	------
A0A2C9UCZ3	Uncharacterized protein OS=Manihot esculenta OX=3983 GN=MANES_15G039800 PE=4 SV=1	0.566462	------
A0A2C9UST0	Uncharacterized protein OS=Manihot esculenta OX=3983 GN=MANES_12G017300 PE=3 SV=1	0.583756	------
A0A199UBZ4	Uncharacterized protein OS=Manihot esculenta OX=3983 GN=MANES_S013800 PE=4 SV=1	0.609969	------
A0A2C9U2J6	Uncharacterized protein OS=Manihot esculenta OX=3983 GN=MANES_18G088600 PE=4 SV=1	0.610061	------
A0A2C9UMZ1	Uncharacterized protein OS=Manihot esculenta OX=3983 GN=MANES_14G147100 PE=4 SV=1	0.611017	------
A0A2C9U648	Uncharacterized protein OS=Manihot esculenta OX=3983 GN=MANES_17G076600 PE=4 SV=1	0.631742	------
A0A2C9ULT0	Uncharacterized protein OS=Manihot esculenta OX=3983 GN=MANES_14G147000 PE=4 SV=1	0.636011	------
A0A2C9W0V4	Uncharacterized protein OS=Manihot esculenta OX=3983 GN=MANES_04G089100 PE=4 SV=1	0.639236	------
A0A2C9VI30	Uncharacterized protein OS=Manihot esculenta OX=3983 GN=MANES_07G033900 PE=4 SV=1	0.656637	------
A0A2C9VQL9	Uncharacterized protein OS=Manihot esculenta OX=3983 GN=MANES_06G134700 PE=3 SV=1	0.656974	------
A0A2C9WAC8	Uncharacterized protein OS=Manihot esculenta OX=3983 GN=MANES_02G028300 PE=4 SV=1	0.661194	------
A0A2C9WBU3	Uncharacterized protein OS=Manihot esculenta OX=3983 GN=MANES_02G025200 PE=4 SV=1	0.664401	------
A0A2C9WBS9	Uncharacterized protein OS=Manihot esculenta OX=3983 GN=MANES_02G025100 PE=4 SV=1	0.669754	------

## Sheet: Table S5
Table S5 Protein domain analysis of the up-regulated DEPs (XX048 vs GR4)
Accession	fc	pvalue	regulate	significant	Pfam id	Domain	Domain Description	E-value	Length	Protein start	Protein end	Pfam start	Pfam end
A0A2C9U0A3	1.39395	0.01165	up	yes	PF00043.22	GST_C	Glutathione S-transferase, C-terminal domain	1.7e-14	80	127	206	14	93
A0A2C9UVC8	1.5393	0.0284	up	yes	PF00043.22	GST_C	Glutathione S-transferase, C-terminal domain	4.6e-14	76	148	223	22	91
A0A2C9W3A2	1.66458	0.02012	up	yes	PF00043.22	GST_C	Glutathione S-transferase, C-terminal domain	4.6e-11	75	120	194	21	92
A0A2C9WDC1	1.54273	0.0005368	up	yes	PF00043.22	GST_C	Glutathione S-transferase, C-terminal domain	9.8e-15	76	114	189	18	88
A0A2C9UMF6	1.23225	0.01168	up	yes	PF00043.22	GST_C	Glutathione S-transferase, C-terminal domain	7.5e-12	78	116	193	21	93
A0A2C9V5C7	2.0486	7.34e-05	up	yes	PF00043.22	GST_C	Glutathione S-transferase, C-terminal domain	2.7e-14	78	118	195	19	92
A0A2C9W9A6	1.55102	0.002287	up	yes	PF00043.22	GST_C	Glutathione S-transferase, C-terminal domain	3.4e-13	89	103	191	17	91
A0A2C9U826	1.20727	0.02808	up	yes	PF00043.22	GST_C	Glutathione S-transferase, C-terminal domain	1.2e-14	93	103	195	3	93
A0A2C9V6W4	1.56209	0.007417	up	yes	PF00043.22	GST_C	Glutathione S-transferase, C-terminal domain	1.4e-15	77	119	195	22	93
A0A2C9VAT8	1.22499	0.03738	up	yes	PF13410.3	GST_C_2	Glutathione S-transferase, C-terminal domain	1.6e-11	60	150	209	14	69
A0A2C9U0A3	1.39395	0.01165	up	yes	PF13410.3	GST_C_2	Glutathione S-transferase, C-terminal domain	7.6e-12	63	136	198	4	67
A0A2C9UVC8	1.5393	0.0284	up	yes	PF13410.3	GST_C_2	Glutathione S-transferase, C-terminal domain	3.4e-13	68	152	219	6	69
A0A2C9W3A2	1.66458	0.02012	up	yes	PF13410.3	GST_C_2	Glutathione S-transferase, C-terminal domain	5.2e-11	68	123	190	4	70
A0A2C9V5C7	2.0486	7.34e-05	up	yes	PF13410.3	GST_C_2	Glutathione S-transferase, C-terminal domain	2e-09	64	127	190	9	69
A0A2C9W9A6	1.55102	0.002287	up	yes	PF13410.3	GST_C_2	Glutathione S-transferase, C-terminal domain	4.9e-09	67	120	186	6	68
A0A2C9U826	1.20727	0.02808	up	yes	PF13410.3	GST_C_2	Glutathione S-transferase, C-terminal domain	3.5e-14	69	122	190	3	70
A0A2C9V6W4	1.56209	0.007417	up	yes	PF13410.3	GST_C_2	Glutathione S-transferase, C-terminal domain	2.4e-10	67	123	189	6	69
A0A2C9UVC8	1.5393	0.0284	up	yes	PF14497.3	GST_C_3	Glutathione S-transferase, C-terminal domain	3.7e-09	94	136	229	18	94
A0A2C9W9A6	1.55102	0.002287	up	yes	PF14497.3	GST_C_3	Glutathione S-transferase, C-terminal domain	5.3e-09	91	107	197	18	94
A0A2C9V6W4	1.56209	0.007417	up	yes	PF14497.3	GST_C_3	Glutathione S-transferase, C-terminal domain	3.9e-10	80	119	198	20	93
A0A2C9VAT8	1.22499	0.03738	up	yes	PF02798.17	GST_N	Glutathione S-transferase, N-terminal domain	9.6e-11	73	30	102	3	75
A0A2C9U0A3	1.39395	0.01165	up	yes	PF02798.17	GST_N	Glutathione S-transferase, N-terminal domain	5.4e-22	73	4	76	2	74
A0A2C9UVC8	1.5393	0.0284	up	yes	PF02798.17	GST_N	Glutathione S-transferase, N-terminal domain	1.9e-21	72	35	106	2	75
A0A2C9WBR6	1.26527	0.008743	up	yes	PF02798.17	GST_N	Glutathione S-transferase, N-terminal domain	9.5e-12	34	28	61	45	75
A0A2C9W3A2	1.66458	0.02012	up	yes	PF02798.17	GST_N	Glutathione S-transferase, N-terminal domain	1.9e-20	72	7	78	3	76
A0A2C9WDC1	1.54273	0.0005368	up	yes	PF02798.17	GST_N	Glutathione S-transferase, N-terminal domain	9.2e-22	73	4	76	2	76
A0A2C9UMF6	1.23225	0.01168	up	yes	PF02798.17	GST_N	Glutathione S-transferase, N-terminal domain	8.9e-21	72	4	75	3	76
A0A2C9V5C7	2.0486	7.34e-05	up	yes	PF02798.17	GST_N	Glutathione S-transferase, N-terminal domain	1.6e-22	73	5	77	2	76
A0A2C9W9A6	1.55102	0.002287	up	yes	PF02798.17	GST_N	Glutathione S-transferase, N-terminal domain	5.5e-22	72	4	75	3	76
A0A2C9U826	1.20727	0.02808	up	yes	PF02798.17	GST_N	Glutathione S-transferase, N-terminal domain	1.5e-21	70	7	76	5	76
A0A2C9V6W4	1.56209	0.007417	up	yes	PF02798.17	GST_N	Glutathione S-transferase, N-terminal domain	1.1e-23	72	4	75	2	75
A0A2C9VAT8	1.22499	0.03738	up	yes	PF13409.3	GST_N_2	Glutathione S-transferase, N-terminal domain	2.9e-18	66	38	103	2	69
A0A2C9U0A3	1.39395	0.01165	up	yes	PF13409.3	GST_N_2	Glutathione S-transferase, N-terminal domain	3.7e-14	63	16	78	5	69
A0A2C9UVC8	1.5393	0.0284	up	yes	PF13409.3	GST_N_2	Glutathione S-transferase, N-terminal domain	1.1e-15	64	44	107	2	69
A0A2C9W3A2	1.66458	0.02012	up	yes	PF13409.3	GST_N_2	Glutathione S-transferase, N-terminal domain	6.9e-15	65	14	78	1	69
A0A2C9WDC1	1.54273	0.0005368	up	yes	PF13409.3	GST_N_2	Glutathione S-transferase, N-terminal domain	8e-17	65	12	76	1	69
A0A2C9UMF6	1.23225	0.01168	up	yes	PF13409.3	GST_N_2	Glutathione S-transferase, N-terminal domain	1.2e-14	64	12	75	2	69
A0A2C9V5C7	2.0486	7.34e-05	up	yes	PF13409.3	GST_N_2	Glutathione S-transferase, N-terminal domain	3.6e-17	64	14	77	2	69
A0A2C9W9A6	1.55102	0.002287	up	yes	PF13409.3	GST_N_2	Glutathione S-transferase, N-terminal domain	4.8e-16	64	12	75	2	69
A0A2C9U826	1.20727	0.02808	up	yes	PF13409.3	GST_N_2	Glutathione S-transferase, N-terminal domain	1.3e-15	64	13	76	2	69
A0A2C9V6W4	1.56209	0.007417	up	yes	PF13409.3	GST_N_2	Glutathione S-transferase, N-terminal domain	4.5e-17	64	13	76	2	69
A0A2C9V9U5	1.54531	0.02342	up	yes	PF13409.3	GST_N_2	Glutathione S-transferase, N-terminal domain	8.4e-12	64	43	106	3	69
A0A2C9VAT8	1.22499	0.03738	up	yes	PF13417.3	GST_N_3	Glutathione S-transferase, N-terminal domain	6e-25	77	32	108	1	74
A0A2C9U0A3	1.39395	0.01165	up	yes	PF13417.3	GST_N_3	Glutathione S-transferase, N-terminal domain	1.5e-16	76	8	83	2	74
A0A2C9UVC8	1.5393	0.0284	up	yes	PF13417.3	GST_N_3	Glutathione S-transferase, N-terminal domain	6.7e-19	76	38	113	1	75
A0A2C9W3A2	1.66458	0.02012	up	yes	PF13417.3	GST_N_3	Glutathione S-transferase, N-terminal domain	1.7e-19	72	9	80	1	71
A0A2C9WDC1	1.54273	0.0005368	up	yes	PF13417.3	GST_N_3	Glutathione S-transferase, N-terminal domain	1.2e-20	75	7	81	1	74
A0A2C9UMF6	1.23225	0.01168	up	yes	PF13417.3	GST_N_3	Glutathione S-transferase, N-terminal domain	1.1e-17	71	8	78	3	72
A0A2C9V5C7	2.0486	7.34e-05	up	yes	PF13417.3	GST_N_3	Glutathione S-transferase, N-terminal domain	1.3e-19	71	11	81	4	73
A0A2C9W9A6	1.55102	0.002287	up	yes	PF13417.3	GST_N_3	Glutathione S-transferase, N-terminal domain	4.7e-21	76	6	81	1	75
A0A2C9U826	1.20727	0.02808	up	yes	PF13417.3	GST_N_3	Glutathione S-transferase, N-terminal domain	1.8e-18	70	7	76	1	69
A0A2C9V6W4	1.56209	0.007417	up	yes	PF13417.3	GST_N_3	Glutathione S-transferase, N-terminal domain	1.6e-18	73	7	79	1	72
A0A2C9V9U5	1.54531	0.02342	up	yes	PF13417.3	GST_N_3	Glutathione S-transferase, N-terminal domain	3.6e-14	69	43	111	8	74
A0A2C9V6W4	1.56209	0.007417	up	yes	PF17172.1	GST_N_4	Glutathione S-transferase N-terminal domain	4.8e-09	61	51	111	31	91
A0A251K4A4	1.37783	0.01562	up	yes	PF00106.22	adh_short	short chain dehydrogenase	1e-56	189	16	204	1	189
A0A2C9W9S1	1.24341	0.001395	up	yes	PF00106.22	adh_short	short chain dehydrogenase	1.3e-09	91	3	93	1	92
A0A2C9VUH7	1.3801	0.02754	up	yes	PF00106.22	adh_short	short chain dehydrogenase	7.7e-32	167	12	178	1	143
A0A2C9VUH7	1.3801	0.02754	up	yes	PF00106.22	adh_short	short chain dehydrogenase	4.7e-09	42	223	264	145	188
A0A2C9VBZ8	1.27098	0.04142	up	yes	PF00106.22	adh_short	short chain dehydrogenase	3.2e-45	195	20	214	2	187
A0A2C9V7Z3	1.28875	0.03025	up	yes	PF00106.22	adh_short	short chain dehydrogenase	5.1e-51	190	18	207	2	190
A0A2C9V9C6	1.67505	0.002704	up	yes	PF00106.22	adh_short	short chain dehydrogenase	2e-56	186	16	201	2	186
A0A2C9VGI5	1.26496	0.004575	up	yes	PF00106.22	adh_short	short chain dehydrogenase	7.8e-53	195	22	216	2	187
A0A2C9W358	1.37524	0.01027	up	yes	PF00106.22	adh_short	short chain dehydrogenase	2.9e-53	188	16	203	1	187
A0A2C9WMW3	1.20055	0.007399	up	yes	PF00106.22	adh_short	short chain dehydrogenase	3.7e-51	188	36	223	1	189
A0A199UBI3	1.3004	0.02486	up	yes	PF00004.26	AAA	ATPase family associated with various cellular activities (AAA)	4.4e-19	150	246	395	2	130
A0A2C9UIV3	1.47055	0.001252	up	yes	PF00004.26	AAA	ATPase family associated with various cellular activities (AAA)	1e-11	110	325	434	2	97
A0A2C9UIV3	1.47055	0.001252	up	yes	PF00004.26	AAA	ATPase family associated with various cellular activities (AAA)	1.5e-09	119	672	790	1	109
A0A2C9V1K0	1.22523	0.03304	up	yes	PF00004.26	AAA	ATPase family associated with various cellular activities (AAA)	1.8e-20	140	256	395	2	130
A0A2C9W9L2	1.25365	0.001561	up	yes	PF13191.3	AAA_16	AAA ATPase domain	1.1e-06	157	1076	1232	23	160
A0A2C9UIV3	1.47055	0.001252	up	yes	PF13191.3	AAA_16	AAA ATPase domain	1.3e-08	56	302	357	2	59
A0A2C9UIV3	1.47055	0.001252	up	yes	PF07724.11	AAA_2	AAA domain (Cdc48 subfamily)	2.6e-54	176	667	842	1	171
A0A2C9V0K9	1.49927	0.04534	up	yes	PF13304.3	AAA_21	AAA domain, putative AbiEii toxin, Type IV TA system	5.3e-06	46	1012	1057	256	302
A0A251JL68	1.22182	0.03456	up	yes	PF13304.3	AAA_21	AAA domain, putative AbiEii toxin, Type IV TA system	2.6e-08	18	52	69	3	20
A0A251JL68	1.22182	0.03456	up	yes	PF13304.3	AAA_21	AAA domain, putative AbiEii toxin, Type IV TA system	6.3e-09	67	149	215	230	298
A0A2C9W9L2	1.25365	0.001561	up	yes	PF13401.3	AAA_22	AAA domain	6.6e-06	150	417	566	8	112
A0A2C9W9L2	1.25365	0.001561	up	yes	PF13401.3	AAA_22	AAA domain	5.1e-06	156	1079	1234	7	116
A0A2C9UIV3	1.47055	0.001252	up	yes	PF07728.11	AAA_5	AAA domain (dynein-related subfamily)	1.9e-14	121	672	792	2	123
A0A2C9UH70	1.34769	0.0005218	up	yes	PF00389.27	2-Hacid_dh	D-isomer specific 2-hydroxyacid dehydrogenase, catalytic domain	3.2e-19	298	68	365	15	128
A0A2C9UH70	1.34769	0.0005218	up	yes	PF02826.16	2-Hacid_dh_C	D-isomer specific 2-hydroxyacid dehydrogenase, NAD binding domain	5e-55	179	161	339	2	178
A0A2C9UPL8	1.39608	0.001129	up	yes	PF03171.17	2OG-FeII_Oxy	2OG-Fe(II) oxygenase superfamily	5.2e-32	95	158	252	6	101
A0A2C9U977	1.49338	0.01462	up	yes	PF03171.17	2OG-FeII_Oxy	2OG-Fe(II) oxygenase superfamily	2.4e-31	95	159	253	6	101
A0A2C9UE38	1.46228	0.003831	up	yes	PF03171.17	2OG-FeII_Oxy	2OG-Fe(II) oxygenase superfamily	1.4e-32	99	226	324	3	101
A0A2C9UFL6	1.45494	0.002689	up	yes	PF03171.17	2OG-FeII_Oxy	2OG-Fe(II) oxygenase superfamily	4.7e-30	96	216	311	5	100
A0A2C9WMH0	1.21957	0.0004274	up	yes	PF03171.17	2OG-FeII_Oxy	2OG-Fe(II) oxygenase superfamily	1.9e-23	97	150	246	4	99
A0A2C9UT86	1.48555	0.0004821	up	yes	PF03171.17	2OG-FeII_Oxy	2OG-Fe(II) oxygenase superfamily	4e-31	99	185	283	2	101
A0A2C9W9S1	1.24341	0.001395	up	yes	PF01073.16	3Beta_HSD	3-beta hydroxysteroid dehydrogenase/isomerase family	1.2e-17	134	6	139	1	131
A0A2C9UZQ6	1.4316	0.01719	up	yes	PF01073.16	3Beta_HSD	3-beta hydroxysteroid dehydrogenase/isomerase family	1.6e-09	82	8	89	1	81
A0A2C9WBR8	1.30719	0.003144	up	yes	PF00393.16	6PGD	6-phosphogluconate dehydrogenase, C-terminal domain	6e-132	294	186	479	1	282
A0A2C9W9L2	1.25365	0.001561	up	yes	PF13555.3	AAA_29	P-loop containing region of AAA domain	1.2e-06	29	403	431	11	39
A0A2C9W9L2	1.25365	0.001561	up	yes	PF13555.3	AAA_29	P-loop containing region of AAA domain	1.5e-06	28	1067	1094	12	39
A0A199UBI3	1.3004	0.02486	up	yes	PF14363.3	AAA_assoc	Domain associated at C-terminal with AAA	4.6e-29	94	28	121	1	95
A0A2C9V1K0	1.22523	0.03304	up	yes	PF14363.3	AAA_assoc	Domain associated at C-terminal with AAA	2.1e-24	93	36	128	1	96
A0A2C9U204	1.82058	0.001222	up	yes	PF02496.13	ABA_WDS	ABA/WDS induced protein	7e-41	78	66	143	1	78
A0A2C9W9L2	1.25365	0.001561	up	yes	PF09818.6	ABC_ATPase	Predicted ATPase of the ABC class	2.7e-06	53	502	554	301	352
A0A2C9W9L2	1.25365	0.001561	up	yes	PF00664.20	ABC_membrane	ABC transporter transmembrane region	6.2e-63	275	62	336	1	273
A0A2C9W9L2	1.25365	0.001561	up	yes	PF00664.20	ABC_membrane	ABC transporter transmembrane region	1.3e-58	272	728	999	2	273
A0A2C9W5G6	1.28377	0.04472	up	yes	PF06472.12	ABC_membrane_2	ABC transporter transmembrane region 2	2.2e-60	243	90	332	6	249
A0A2C9V0K9	1.49927	0.04534	up	yes	PF00005.24	ABC_tran	ABC transporter	1.3e-17	182	168	349	1	134
A0A2C9V0K9	1.49927	0.04534	up	yes	PF00005.24	ABC_tran	ABC transporter	3.5e-22	151	874	1024	1	137
A0A2C9W9L2	1.25365	0.001561	up	yes	PF00005.24	ABC_tran	ABC transporter	1.2e-37	148	406	553	3	137
A0A2C9W9L2	1.25365	0.001561	up	yes	PF00005.24	ABC_tran	ABC transporter	1.8e-39	150	1068	1217	2	137
A0A251JL68	1.22182	0.03456	up	yes	PF00005.24	ABC_tran	ABC transporter	2e-17	145	40	184	3	136
A0A2C9V0K9	1.49927	0.04534	up	yes	PF14510.3	ABC_trans_N	ABC-transporter extracellular N-terminal	1.5e-15	56	87	142	29	79
A0A2C9VS92	1.28745	0.02176	up	yes	PF03109.13	ABC1	ABC1 family	3.2e-38	115	273	387	2	118
A0A2C9V0K9	1.49927	0.04534	up	yes	PF01061.21	ABC2_membrane	ABC-2 type transporter	1.5e-45	213	504	716	2	210
A0A2C9V0K9	1.49927	0.04534	up	yes	PF01061.21	ABC2_membrane	ABC-2 type transporter	2.3e-58	214	1170	1383	2	210
A0A2C9UV10	1.57244	0.007615	up	yes	PF00561.17	Abhydrolase_1	alpha/beta hydrolase fold	1.6e-18	145	7	151	2	145
A0A2C9UWA5	1.95317	0.002974	up	yes	PF00561.17	Abhydrolase_1	alpha/beta hydrolase fold	1.1e-16	120	9	128	2	123
A0A2C9UXC0	1.37297	0.01524	up	yes	PF07859.10	Abhydrolase_3	alpha/beta hydrolase fold	3.1e-53	223	83	305	1	210
A0A2C9UV10	1.57244	0.007615	up	yes	PF12697.4	Abhydrolase_6	Alpha/beta hydrolase family	7.3e-21	238	8	245	1	208
A0A2C9UWA5	1.95317	0.002974	up	yes	PF12697.4	Abhydrolase_6	Alpha/beta hydrolase family	7.3e-22	236	10	245	1	203
A0A2C9VQT8	1.24272	0.03716	up	yes	PF08541.7	ACP_syn_III_C	3-Oxoacyl-[acyl-carrier-protein (ACP)] synthase III C terminal	2.8e-12	82	366	447	11	89
A0A251JW74	1.21459	0.03713	up	yes	PF00441.21	Acyl-CoA_dh_1	Acyl-CoA dehydrogenase, C-terminal domain	9.4e-48	149	256	404	1	149
A0A251JW74	1.21459	0.03713	up	yes	PF08028.8	Acyl-CoA_dh_2	Acyl-CoA dehydrogenase, C-terminal domain	7.9e-16	115	272	386	2	126
A0A251JW74	1.21459	0.03713	up	yes	PF02770.16	Acyl-CoA_dh_M	Acyl-CoA dehydrogenase, middle domain	1.9e-28	96	149	244	1	97
A0A251JW74	1.21459	0.03713	up	yes	PF02771.13	Acyl-CoA_dh_N	Acyl-CoA dehydrogenase, N-terminal domain	3.3e-38	114	32	145	2	113
A0A2C9U2L4	1.7636	0.02041	up	yes	PF08240.9	ADH_N	Alcohol dehydrogenase GroES-like domain	2.3e-27	127	37	163	3	108
A0A199UBW6	1.2622	0.002384	up	yes	PF08240.9	ADH_N	Alcohol dehydrogenase GroES-like domain	1.3e-31	113	35	147	2	107
A0A2C9WJ97	1.51199	0.03014	up	yes	PF16884.2	ADH_N_2	N-terminal domain of oxidoreductase	1.1e-28	109	11	119	1	103
A0A251K4A4	1.37783	0.01562	up	yes	PF13561.3	adh_short_C2	Enoyl-(Acyl carrier protein) reductase	8e-73	239	22	260	1	234
A0A2C9VUH7	1.3801	0.02754	up	yes	PF13561.3	adh_short_C2	Enoyl-(Acyl carrier protein) reductase	2.3e-21	157	18	174	1	131
A0A2C9VUH7	1.3801	0.02754	up	yes	PF13561.3	adh_short_C2	Enoyl-(Acyl carrier protein) reductase	5.3e-10	46	219	264	134	180
A0A2C9VBZ8	1.27098	0.04142	up	yes	PF13561.3	adh_short_C2	Enoyl-(Acyl carrier protein) reductase	5.8e-57	243	25	267	1	233
A0A2C9V7Z3	1.28875	0.03025	up	yes	PF13561.3	adh_short_C2	Enoyl-(Acyl carrier protein) reductase	1.6e-66	240	23	262	1	234
A0A2C9V9C6	1.67505	0.002704	up	yes	PF13561.3	adh_short_C2	Enoyl-(Acyl carrier protein) reductase	3.7e-61	239	23	261	3	234
A0A2C9VGI5	1.26496	0.004575	up	yes	PF13561.3	adh_short_C2	Enoyl-(Acyl carrier protein) reductase	3.4e-64	241	29	269	3	233
A0A2C9W358	1.37524	0.01027	up	yes	PF13561.3	adh_short_C2	Enoyl-(Acyl carrier protein) reductase	1.2e-65	246	22	267	1	234
A0A2C9WMW3	1.20055	0.007399	up	yes	PF13561.3	adh_short_C2	Enoyl-(Acyl carrier protein) reductase	2.5e-66	243	42	284	1	234
A0A2C9U2L4	1.7636	0.02041	up	yes	PF00107.23	ADH_zinc_N	Zinc-binding dehydrogenase	4.7e-29	131	206	336	1	129
A0A199UBW6	1.2622	0.002384	up	yes	PF00107.23	ADH_zinc_N	Zinc-binding dehydrogenase	3.8e-27	123	191	313	1	128
A0A2C9WJ97	1.51199	0.03014	up	yes	PF00107.23	ADH_zinc_N	Zinc-binding dehydrogenase	9.9e-30	134	171	304	1	128
A0A2C9WJ97	1.51199	0.03014	up	yes	PF13602.3	ADH_zinc_N_2	Zinc-binding dehydrogenase	1.4e-11	140	205	344	2	134
A0A2C9UCD3	1.25326	0.03186	up	yes	PF00578.18	AhpC-TSA	AhpC/TSA family	9.8e-12	63	81	143	5	68
A0A2C9WCI7	1.33591	0.03576	up	yes	PF00578.18	AhpC-TSA	AhpC/TSA family	6e-13	66	80	145	5	71
A0A2C9UJJ4	1.29233	0.009721	up	yes	PF00171.19	Aldedh	Aldehyde dehydrogenase family	1.7e-185	463	67	529	1	462
A0A251L4D3	1.29628	0.00144	up	yes	PF00171.19	Aldedh	Aldehyde dehydrogenase family	2.5e-22	107	36	142	9	115
A0A251L4D3	1.29628	0.00144	up	yes	PF00171.19	Aldedh	Aldehyde dehydrogenase family	1.1e-95	317	144	460	145	460
A0A2C9UXN4	1.41399	0.001034	up	yes	PF00171.19	Aldedh	Aldehyde dehydrogenase family	4.4e-88	288	24	311	170	460
A0A2C9W0A7	1.20571	0.007593	up	yes	PF00248.18	Aldo_ket_red	Aldo/keto reductase family	1e-79	290	23	312	4	290
A0A2C9UUB2	1.4726	0.0009817	up	yes	PF00248.18	Aldo_ket_red	Aldo/keto reductase family	1.8e-55	264	33	296	14	290
A0A2C9VFZ1	1.20218	0.02427	up	yes	PF00248.18	Aldo_ket_red	Aldo/keto reductase family	7.4e-72	265	23	287	1	288
A0A2C9UUQ8	1.25963	0.04053	up	yes	PF00248.18	Aldo_ket_red	Aldo/keto reductase family	3.5e-83	294	23	316	1	289
A0A2C9VX11	1.22894	0.002353	up	yes	PF07821.9	Alpha-amyl_C2	Alpha-amylase C-terminal beta-sheet domain	3.3e-25	59	836	894	1	58
A0A2C9VX11	1.22894	0.002353	up	yes	PF00128.21	Alpha-amylase	Alpha amylase, catalytic domain	9.1e-22	285	532	816	13	325
A0A2C9W0F7	1.31095	0.0008951	up	yes	PF01425.18	Amidase	Amidase	5.7e-74	403	51	453	2	387
A0A2C9UQ23	1.22638	0.002804	up	yes	PF01425.18	Amidase	Amidase	3.2e-69	202	176	377	21	221
A0A2C9UQ23	1.22638	0.002804	up	yes	PF01425.18	Amidase	Amidase	9.3e-21	101	456	556	350	450
A0A2C9WE08	1.23597	0.01937	up	yes	PF01979.17	Amidohydro_1	Amidohydrolase family	2e-30	387	99	485	1	344
A0A2C9WE08	1.23597	0.01937	up	yes	PF07969.8	Amidohydro_3	Amidohydrolase family	1.8e-10	28	91	118	1	28
A0A2C9WE08	1.23597	0.01937	up	yes	PF07969.8	Amidohydro_3	Amidohydrolase family	1e-10	151	335	485	349	472
A0A2C9VPJ4	1.54879	0.03205	up	yes	PF01593.21	Amino_oxidase	Flavin containing amine oxidoreductase	1.4e-74	432	36	467	1	451
A0A2C9UYJ6	1.36225	0.03122	up	yes	PF00155.18	Aminotran_1_2	Aminotransferase class I and II	4.4e-41	352	158	509	34	352
A0A2C9W2P7	1.35444	0.02831	up	yes	PF00155.18	Aminotran_1_2	Aminotransferase class I and II	1.2e-40	350	106	455	34	348
A0A2C9WLN0	1.39275	0.003206	up	yes	PF00155.18	Aminotran_1_2	Aminotransferase class I and II	6.2e-95	366	52	417	2	363
A0A2C9W747	2.02411	0.003766	up	yes	PF00155.18	Aminotran_1_2	Aminotransferase class I and II	1e-102	367	68	434	3	363
A0A2C9V4Z3	1.27991	0.008654	up	yes	PF00155.18	Aminotran_1_2	Aminotransferase class I and II	1.2e-19	342	735	1076	53	361
A0A2C9V036	1.24586	0.00889	up	yes	PF00155.18	Aminotran_1_2	Aminotransferase class I and II	7.1e-55	350	31	380	2	363
A0A199U9C0	1.2796	0.04208	up	yes	PF00155.18	Aminotran_1_2	Aminotransferase class I and II	6.2e-13	215	116	330	56	300
A0A251K823	1.37725	0.0311	up	yes	PF00155.18	Aminotran_1_2	Aminotransferase class I and II	2.7e-14	313	28	340	18	347
A0A2C9W0U7	1.27192	0.03747	up	yes	PF00155.18	Aminotran_1_2	Aminotransferase class I and II	5.4e-59	357	102	458	3	361
A0A199U9C0	1.2796	0.04208	up	yes	PF00266.16	Aminotran_5	Aminotransferase class-V	5.7e-10	152	140	291	85	238
A0A2C9VEV0	1.73409	0.03916	up	yes	PF00909.18	Ammonium_transp	Ammonium Transporter Family	1.2e-84	422	24	445	1	399
A0A2C9W9T1	1.2939	0.001334	up	yes	PF00501.25	AMP-binding	AMP-binding enzyme	2.4e-109	472	53	524	4	421
A0A2C9WJR4	1.52059	0.02588	up	yes	PF00501.25	AMP-binding	AMP-binding enzyme	4.4e-99	404	12	415	3	420
A0A2C9WJR4	1.52059	0.02588	up	yes	PF13193.3	AMP-binding_C	AMP-binding enzyme C-terminal domain	3.2e-22	76	424	499	1	75
A0A2C9U8A1	1.40389	0.04878	up	yes	PF03098.12	An_peroxidase	Animal haem peroxidase	5.1e-112	519	95	613	1	514
A0A2C9VJ95	1.28515	0.03584	up	yes	PF01636.20	APH	Phosphotransferase enzyme family	8.7e-21	237	36	272	1	211
A0A251LVH3	1.25963	0.04713	up	yes	PF00491.18	Arginase	Arginase family	2e-52	223	62	284	4	227
A0A2C9UDV2	1.40831	0.04064	up	yes	PF00026.20	Asp	Eukaryotic aspartyl protease	2.3e-142	425	89	513	1	315
A0A2C9UQV7	1.42392	0.004067	up	yes	PF00026.20	Asp	Eukaryotic aspartyl protease	2.7e-137	426	86	511	1	315
A0A2C9VI03	2.24936	0.01881	up	yes	PF00967.14	Barwin	Barwin family	3e-66	119	24	142	1	119
A0A2C9UBX9	1.77326	0.001358	up	yes	PF00407.16	Bet_v_1	Pathogenesis-related protein Bet v I family	3.3e-24	155	1	155	1	151
A0A2C9UDM4	1.56603	0.0002226	up	yes	PF00407.16	Bet_v_1	Pathogenesis-related protein Bet v I family	5.1e-18	156	3	158	3	151
A0A2C9UCR5	2.76469	0.0008738	up	yes	PF00407.16	Bet_v_1	Pathogenesis-related protein Bet v I family	9.9e-31	155	1	155	1	151
A0A2C9VUM8	1.459	0.009017	up	yes	PF00407.16	Bet_v_1	Pathogenesis-related protein Bet v I family	6.2e-16	122	12	133	5	129
A0A2C9UDN7	1.43155	0.04657	up	yes	PF00407.16	Bet_v_1	Pathogenesis-related protein Bet v I family	2.2e-26	155	1	155	1	151
A0A251K823	1.37725	0.0311	up	yes	PF01212.18	Beta_elim_lyase	Beta-eliminating lyase	5.6e-98	288	21	308	1	291
A0A199UBZ4	1.72723	0.04239	up	yes	PF04450.9	BSP	Peptidase of plants and bacteria	5.1e-74	200	22	221	3	205
A0A2C9VJ97	1.50743	0.001081	up	yes	PF04450.9	BSP	Peptidase of plants and bacteria	1.7e-65	197	29	225	8	205
A0A199UBR6	1.2722	0.0008215	up	yes	PF04450.9	BSP	Peptidase of plants and bacteria	9.2e-83	198	22	219	3	205
A0A2C9UPK8	1.29707	0.02969	up	yes	PF00262.15	Calreticulin	Calreticulin family	3.9e-61	236	32	267	1	254
A0A2C9UPK8	1.29707	0.02969	up	yes	PF00262.15	Calreticulin	Calreticulin family	2.4e-25	74	269	342	294	368
A0A2C9W3B3	1.42282	0.01736	up	yes	PF00690.23	Cation_ATPase_N	Cation transporter/ATPase, N-terminus	2.4e-18	63	22	84	4	68
A0A2C9VH80	5.01587	0.03404	up	yes	PF00150.15	Cellulase	Cellulase (glycosyl hydrolase family 5)	6.2e-10	110	101	210	23	131
A0A2C9U199	1.37223	0.01378	up	yes	PF00150.15	Cellulase	Cellulase (glycosyl hydrolase family 5)	3.7e-26	271	117	387	12	279
A0A2C9VJ69	1.28699	0.0001689	up	yes	PF00285.18	Citrate_synt	Citrate synthase, C-terminal domain	1.2e-107	379	75	453	1	361
A0A2C9WC54	1.20338	0.002746	up	yes	PF00285.18	Citrate_synt	Citrate synthase, C-terminal domain	3.1e-138	369	99	467	2	361
A0A2C9UIV3	1.47055	0.001252	up	yes	PF02861.17	Clp_N	Clp amino terminal domain, pathogenicity island component	2.7e-07	48	99	146	2	51
A0A2C9UIV3	1.47055	0.001252	up	yes	PF02861.17	Clp_N	Clp amino terminal domain, pathogenicity island component	6.1e-15	48	190	237	1	48
A0A2C9UIV3	1.47055	0.001252	up	yes	PF10431.6	ClpB_D2-small	C-terminal, D2-small domain, of ClpB protein	3.8e-24	80	848	927	1	80
A0A251JHP0	1.27135	0.04452	up	yes	PF00166.18	Cpn10	Chaperonin 10 Kd subunit	5.2e-29	90	5	94	2	92
A0A2C9W9X7	1.20095	0.01799	up	yes	PF00118.21	Cpn60_TCP1	TCP-1/cpn60 chaperonin family	5.2e-89	502	54	555	1	489
A0A2C9UAY6	1.36842	0.03632	up	yes	PF04145.12	Ctr	Ctr copper transporter family	4.6e-28	121	4	124	1	108
A0A2C9WK30	1.33795	0.02478	up	yes	PF01179.17	Cu_amine_oxid	Copper amine oxidase, enzyme domain	7.9e-144	421	298	718	2	405
A0A2C9WK30	1.33795	0.02478	up	yes	PF02727.13	Cu_amine_oxidN2	Copper amine oxidase, N2 domain	8.9e-26	81	83	163	1	82
A0A2C9WK30	1.33795	0.02478	up	yes	PF02728.13	Cu_amine_oxidN3	Copper amine oxidase, N3 domain	3.1e-28	100	174	273	1	101
A0A2C9V5Y8	1.87577	0.03029	up	yes	PF00190.19	Cupin_1	Cupin	4.2e-23	145	11	155	6	149
A0A2C9V5Y8	1.87577	0.03029	up	yes	PF00190.19	Cupin_1	Cupin	6.9e-22	140	197	336	7	147
A0A2C9V5Y8	1.87577	0.03029	up	yes	PF07883.8	Cupin_2	Cupin domain	1.3e-06	71	42	112	5	69
A0A199U9C0	1.2796	0.04208	up	yes	PF01053.17	Cys_Met_Meta_PP	Cys/Met metabolism PLP-dependent enzyme	1e-87	370	56	425	11	366
A0A2C9V8Y6	1.24543	0.03465	up	yes	PF00031.18	Cystatin	Cystatin domain	3e-17	72	23	94	1	75
A0A2C9V5D4	1.21878	0.001704	up	yes	PF00034.18	Cytochrom_C	Cytochrome c	1.3e-16	98	12	109	1	90
A0A251JMU6	1.38014	0.01425	up	yes	PF02167.12	Cytochrom_C1	Cytochrome C1 family	1.3e-101	217	81	297	1	217
A0A2C9V5D4	1.21878	0.001704	up	yes	PF13442.3	Cytochrome_CBB3	Cytochrome C oxidase, cbb3-type, subunit III	1.2e-10	97	11	107	2	67
A0A251K823	1.37725	0.0311	up	yes	PF01041.14	DegT_DnrJ_EryC1	DegT/DnrJ/EryC1/StrS aminotransferase family	2.2e-08	156	38	193	9	147
A0A2C9UPL8	1.39608	0.001129	up	yes	PF14226.3	DIOX_N	non-haem dioxygenase in morphine synthesis N-terminal	2.9e-17	93	4	96	2	101
A0A2C9U977	1.49338	0.01462	up	yes	PF14226.3	DIOX_N	non-haem dioxygenase in morphine synthesis N-terminal	8.3e-19	91	5	95	2	98
A0A2C9UE38	1.46228	0.003831	up	yes	PF14226.3	DIOX_N	non-haem dioxygenase in morphine synthesis N-terminal	8.7e-33	109	69	177	1	116
A0A2C9UFL6	1.45494	0.002689	up	yes	PF14226.3	DIOX_N	non-haem dioxygenase in morphine synthesis N-terminal	1.1e-24	96	62	157	1	96
A0A2C9WMH0	1.21957	0.0004274	up	yes	PF14226.3	DIOX_N	non-haem dioxygenase in morphine synthesis N-terminal	3.5e-15	71	6	76	1	77
A0A2C9UT86	1.48555	0.0004821	up	yes	PF14226.3	DIOX_N	non-haem dioxygenase in morphine synthesis N-terminal	1.2e-21	104	37	140	1	117
A0A2C9ULT0	1.81645	0.01557	up	yes	PF03330.15	DPBB_1	Lytic transglycolase	1.8e-22	76	59	134	3	83
A0A251LPW5	1.27952	0.01446	up	yes	PF01323.17	DSBA	DSBA-like thioredoxin domain	4.6e-40	198	15	212	1	192
A0A2C9VUS3	1.52203	0.002097	up	yes	PF07063.10	DUF1338	Domain of unknown function (DUF1338)	4.9e-57	214	79	292	2	243
A0A2C9W9L2	1.25365	0.001561	up	yes	PF03193.13	DUF258	Protein of unknown function, DUF258	9.3e-06	32	1068	1099	91	121
A0A2C9UE36	1.28878	0.02144	up	yes	PF12481.5	DUF3700	Aluminium induced protein	1e-114	229	2	230	1	228
A0A2C9UC96	1.24794	0.01972	up	yes	PF12481.5	DUF3700	Aluminium induced protein	5.9e-96	225	2	226	1	228
A0A2C9W3B3	1.42282	0.01736	up	yes	PF00122.17	E1-E2_ATPase	E1-E2 ATPase	1.2e-64	221	103	323	2	221
A0A2C9W0M9	1.21086	0.01432	up	yes	PF00036.29	EF-hand_1	EF hand	7.8e-07	18	45	62	6	23
A0A2C9W0M9	1.21086	0.01432	up	yes	PF13405.3	EF-hand_6	EF-hand domain	8.4e-07	21	42	62	3	23
A0A2C9W0M9	1.21086	0.01432	up	yes	PF13499.3	EF-hand_7	EF-hand domain pair	2.8e-10	68	43	110	6	69
A0A2C9W0M9	1.21086	0.01432	up	yes	PF13499.3	EF-hand_7	EF-hand domain pair	2.3e-06	61	272	332	13	69
A0A2C9VRX4	1.36977	0.04155	up	yes	PF00208.18	ELFV_dehydrog	Glutamate/Leucine/Phenylalanine/Valine dehydrogenase	7.4e-82	233	176	408	1	243
A0A2C9VRX4	1.36977	0.04155	up	yes	PF02812.15	ELFV_dehydrog_N	Glu/Leu/Phe/Val dehydrogenase, dimerisation domain	9.1e-53	127	33	159	3	130
A0A2C9W9S1	1.24341	0.001395	up	yes	PF01370.18	Epimerase	NAD dependent epimerase/dehydratase family	2.7e-60	263	5	267	1	241
A0A2C9UZQ6	1.4316	0.01719	up	yes	PF01370.18	Epimerase	NAD dependent epimerase/dehydratase family	2.5e-13	89	7	95	1	83
A0A2C9W0X9	1.59009	0.01404	up	yes	PF01370.18	Epimerase	NAD dependent epimerase/dehydratase family	2.6e-10	81	7	87	1	75
A0A2C9U3X2	1.40176	0.01373	up	yes	PF01370.18	Epimerase	NAD dependent epimerase/dehydratase family	1.1e-09	34	70	103	1	34
A0A2C9WMW3	1.20055	0.007399	up	yes	PF01370.18	Epimerase	NAD dependent epimerase/dehydratase family	4e-09	111	38	148	1	103
A0A2C9W667	1.85501	0.02487	up	yes	PF11838.5	ERAP1_C	ERAP1-like C-terminal domain	2.7e-86	317	524	840	1	311
A0A2C9U611	1.28421	0.007411	up	yes	PF04137.12	ERO1	Endoplasmic Reticulum Oxidoreductin 1 (ERO1)	3.7e-127	350	78	427	2	343
A0A2C9UM58	1.33843	0.006322	up	yes	PF04116.10	FA_hydroxylase	Fatty acid hydroxylase superfamily	4.1e-22	141	130	270	2	133
A0A2C9WKE4	1.245	0.005939	up	yes	PF00890.21	FAD_binding_2	FAD binding domain	6.6e-128	397	50	446	1	417
A0A2C9VPJ4	1.54879	0.03205	up	yes	PF00890.21	FAD_binding_2	FAD binding domain	5.8e-09	44	29	72	2	41
A0A2C9VPJ4	1.54879	0.03205	up	yes	PF01494.16	FAD_binding_3	FAD binding domain	4.6e-07	28	28	55	3	30
A0A2C9WNB0	1.48577	0.03157	up	yes	PF01565.20	FAD_binding_4	FAD binding domain	8.3e-38	136	67	202	3	137
A0A2C9WNB0	1.48577	0.03157	up	yes	PF02913.16	FAD-oxidase_C	FAD linked oxidases, C-terminal domain	8.9e-63	241	243	483	4	250
A0A2C9VQT8	1.24272	0.03716	up	yes	PF08392.9	FAE1_CUT1_RppA	FAE1/Type III polyketide synthase-like protein	2.8e-118	283	67	349	7	289
A0A2C9UHC7	1.37513	0.01786	up	yes	PF13085.3	Fer2_3	2Fe-2S iron-sulfur cluster binding domain	7.5e-37	105	52	156	1	109
A0A2C9UHC7	1.37513	0.01786	up	yes	PF13237.3	Fer4_10	4Fe-4S dicluster domain	2.6e-11	70	193	262	8	56
A0A2C9UHC7	1.37513	0.01786	up	yes	PF13534.3	Fer4_17	4Fe-4S dicluster domain	1.5e-12	74	193	266	1	61
A0A2C9UHC7	1.37513	0.01786	up	yes	PF13183.3	Fer4_8	4Fe-4S dicluster domain	3.6e-10	74	191	264	2	65
A0A2C9V7W4	1.24512	0.0465	up	yes	PF00254.25	FKBP_C	FKBP-type peptidyl-prolyl cis-trans isomerase	2.3e-29	97	119	215	3	94
A0A2C9U4H0	1.2951	0.03106	up	yes	PF02525.14	Flavodoxin_2	Flavodoxin-like fold	2.2e-10	115	6	120	4	138
A0A2C9VI81	1.35357	0.01961	up	yes	PF01070.15	FMN_dh	FMN-dependent dehydrogenase	2.6e-15	87	113	199	220	304
A0A2C9U4H0	1.2951	0.03106	up	yes	PF03358.12	FMN_red	NADPH-dependent FMN reductase	1.2e-15	128	17	144	17	143
A0A2C9UT20	1.33944	8.82e-05	up	yes	PF03630.11	Fumble	Fumble	4.6e-136	339	23	361	1	331
A0A2C9UC96	1.24794	0.01972	up	yes	PF13522.3	GATase_6	Glutamine amidotransferase domain	1.4e-12	104	66	169	33	132
A0A2C9UC96	1.24794	0.01972	up	yes	PF13537.3	GATase_7	Glutamine amidotransferase domain	2.2e-16	111	65	175	13	122
A0A2C9W9S1	1.24341	0.001395	up	yes	PF16363.2	GDP_Man_Dehyd	GDP-mannose 4,6 dehydratase	4.7e-71	324	6	329	1	331
A0A2C9UZQ6	1.4316	0.01719	up	yes	PF16363.2	GDP_Man_Dehyd	GDP-mannose 4,6 dehydratase	4.3e-09	71	8	78	1	75
A0A2C9WQD6	1.80992	0.03857	up	yes	PF00232.15	Glyco_hydro_1	Glycosyl hydrolase family 1	1.4e-145	459	26	484	2	449
A0A2C9UI32	1.598	0.007163	up	yes	PF00232.15	Glyco_hydro_1	Glycosyl hydrolase family 1	1e-168	473	40	512	3	449
A0A2C9VH80	5.01587	0.03404	up	yes	PF00232.15	Glyco_hydro_1	Glycosyl hydrolase family 1	1.8e-153	475	43	517	3	449
A0A199UAF7	1.39844	0.01541	up	yes	PF00722.18	Glyco_hydro_16	Glycosyl hydrolases family 16	5e-64	181	31	211	3	177
A0A2C9UQR3	1.29546	0.006158	up	yes	PF00722.18	Glyco_hydro_16	Glycosyl hydrolases family 16	1.1e-63	181	35	215	3	177
A0A2C9VFK1	1.70596	0.03721	up	yes	PF00332.15	Glyco_hydro_17	Glycosyl hydrolases family 17	4.6e-124	311	35	345	1	309
A0A2C9VRA9	1.81082	0.01335	up	yes	PF00704.25	Glyco_hydro_18	Glycosyl hydrolases family 18	1.9e-29	258	26	283	2	294
A0A2C9VT96	1.68548	0.001186	up	yes	PF00704.25	Glyco_hydro_18	Glycosyl hydrolases family 18	2.9e-31	256	29	284	2	294
A0A2C9V0Y1	2.24576	0.04367	up	yes	PF00182.16	Glyco_hydro_19	Chitinase class I	3.9e-47	148	55	202	2	160
A0A2C9V0Y1	2.24576	0.04367	up	yes	PF00182.16	Glyco_hydro_19	Chitinase class I	4.8e-13	49	205	253	184	232
A0A2C9V0M1	2.39599	0.0005671	up	yes	PF00182.16	Glyco_hydro_19	Chitinase class I	1.1e-45	148	55	202	2	160
A0A2C9V0M1	2.39599	0.0005671	up	yes	PF00182.16	Glyco_hydro_19	Chitinase class I	1.4e-09	47	206	252	185	232
A0A2C9UXV9	1.38185	0.00831	up	yes	PF08244.9	Glyco_hydro_32C	Glycosyl hydrolases family 32 C terminal	2.9e-22	83	460	542	2	82
A0A2C9W637	1.38291	0.008556	up	yes	PF08244.9	Glyco_hydro_32C	Glycosyl hydrolases family 32 C terminal	1e-20	83	439	521	2	82
A0A2C9UXV9	1.38185	0.00831	up	yes	PF00251.17	Glyco_hydro_32N	Glycosyl hydrolases family 32 N-terminal domain	2e-113	320	66	385	1	305
A0A2C9W637	1.38291	0.008556	up	yes	PF00251.17	Glyco_hydro_32N	Glycosyl hydrolases family 32 N-terminal domain	2.2e-106	317	48	364	1	305
A0A2C9WBU7	1.33424	0.003768	up	yes	PF03639.10	Glyco_hydro_81	Glycosyl hydrolase family 81	1.6e-191	629	85	713	15	681
A0A2C9UF42	1.20125	0.03095	up	yes	PF13692.3	Glyco_trans_1_4	Glycosyl transferases group 1	2.9e-17	157	481	637	2	133
A0A2C9UF42	1.20125	0.03095	up	yes	PF13579.3	Glyco_trans_4_4	Glycosyl transferase 4-like domain	1.8e-10	200	191	390	1	142
A0A2C9UF42	1.20125	0.03095	up	yes	PF13439.3	Glyco_transf_4	Glycosyltransferase Family 4	2.3e-10	162	191	352	2	109
A0A068J1P9	1.29481	0.003872	up	yes	PF01501.17	Glyco_transf_8	Glycosyl transferase family 8	4.6e-44	243	30	272	2	255
A0A2C9UF42	1.20125	0.03095	up	yes	PF00534.17	Glycos_transf_1	Glycosyl transferases group 1	7.8e-28	173	477	649	12	169
A0A2C9UAM1	1.36171	0.01551	up	yes	PF09787.6	Golgin_A5	Golgin subfamily A member 5	1.9e-28	247	438	684	54	297
A0A2C9UMP1	1.58293	0.009682	up	yes	PF02800.17	Gp_dh_C	Glyceraldehyde 3-phosphate dehydrogenase, C-terminal domain	8.4e-76	158	162	319	1	158
A0A2C9UMP1	1.58293	0.009682	up	yes	PF00044.21	Gp_dh_N	Glyceraldehyde 3-phosphate dehydrogenase, NAD binding domain	2e-59	151	7	157	1	151
A0A2C9UE33	1.22395	0.01991	up	yes	PF06212.9	GRIM-19	GRIM-19 protein	8.4e-46	119	20	138	2	126
A0A2C9UCD3	1.25326	0.03186	up	yes	PF00255.16	GSHPx	Glutathione peroxidase	2.4e-47	109	81	189	1	108
A0A2C9WCI7	1.33591	0.03576	up	yes	PF00255.16	GSHPx	Glutathione peroxidase	4.1e-45	109	80	188	1	108
A0A251J882	1.24292	0.0039	up	yes	PF03030.13	H_PPase	Inorganic H+ pyrophosphatase	5.3e-269	722	76	797	1	651
A0A2C9UIA2	1.39751	0.01007	up	yes	PF02518.23	HATPase_c	Histidine kinase-, DNA gyrase B-, and HSP90-like ATPase	2.1e-20	155	32	186	1	109
A0A2C9UIA2	1.39751	0.01007	up	yes	PF13589.3	HATPase_c_3	Histidine kinase-, DNA gyrase B-, and HSP90-like ATPase	5.2e-13	122	30	151	1	99
A0A251KFY3	1.23121	0.02741	up	yes	PF02985.19	HEAT	HEAT repeat	5e-06	18	340	357	11	28
A0A251KFY3	1.23121	0.02741	up	yes	PF13646.3	HEAT_2	HEAT repeats	8.6e-06	60	929	988	30	87
A0A251KFY3	1.23121	0.02741	up	yes	PF13513.3	HEAT_EZ	HEAT-like repeat	6.2e-06	35	343	377	1	35
A0A251KFY3	1.23121	0.02741	up	yes	PF13513.3	HEAT_EZ	HEAT-like repeat	6.3e-07	32	1021	1052	3	34
A0A2C9W6A3	1.26289	0.003055	up	yes	PF04209.10	HgmA	homogentisate 1,2-dioxygenase	6.7e-147	281	5	285	148	426
A0A2C9VUH3	1.28526	0.04537	up	yes	PF00977.18	His_biosynth	Histidine biosynthesis protein	2.9e-10	50	238	287	58	107
A0A2C9UN15	1.56437	0.01382	up	yes	PF00011.18	HSP20	Hsp20/alpha crystallin family	1e-24	102	130	231	1	91
A0A2C9VLZ1	1.48973	0.005041	up	yes	PF00012.17	HSP70	Hsp70 protein	2.8e-182	388	9	396	1	385
A0A2C9UIA2	1.39751	0.01007	up	yes	PF00183.15	HSP90	Hsp90 protein	1.8e-244	508	189	696	1	514
A0A2C9W3B3	1.42282	0.01736	up	yes	PF00702.23	Hydrolase	haloacid dehalogenase-like hydrolase	6.4e-22	278	328	605	1	210
A0A2C9UV10	1.57244	0.007615	up	yes	PF12146.5	Hydrolase_4	Serine aminopeptidase, S33	1.1e-16	124	6	129	5	132
A0A2C9UWA5	1.95317	0.002974	up	yes	PF12146.5	Hydrolase_4	Serine aminopeptidase, S33	1.9e-09	103	7	109	4	108
A0A2C9WB18	1.42554	0.01764	up	yes	PF00475.15	IGPD	Imidazoleglycerol-phosphate dehydratase	5.8e-47	105	107	211	1	105
A0A2C9WB18	1.42554	0.01764	up	yes	PF00475.15	IGPD	Imidazoleglycerol-phosphate dehydratase	2.8e-20	60	217	276	81	144
A0A2C9W0U8	1.24422	0.0005308	up	yes	PF08246.9	Inhibitor_I29	Cathepsin propeptide inhibitor domain (I29)	2.4e-15	57	57	113	1	58
A0A2C9UAG6	1.35793	0.03468	up	yes	PF08246.9	Inhibitor_I29	Cathepsin propeptide inhibitor domain (I29)	2.7e-16	57	57	113	1	58
A0A2C9U120	1.24185	0.01379	up	yes	PF05922.13	Inhibitor_I9	Peptidase inhibitor I9	2.3e-18	73	29	101	1	82
A0A251LG18	1.24541	0.02789	up	yes	PF00180.17	Iso_dh	Isocitrate/isopropylmalate dehydrogenase	7.8e-94	396	7	402	1	348
A0A2C9UF32	1.20352	0.02948	up	yes	PF00857.17	Isochorismatase	Isochorismatase family	4.9e-46	167	27	193	1	172
A0A2C9UIV3	1.47055	0.001252	up	yes	PF01695.14	IstB_IS21	IstB-like ATP binding protein	1.4e-06	69	318	386	44	108
A0A2C9UE01	1.86348	0.03052	up	yes	PF01156.16	IU_nuc_hydro	Inosine-uridine preferring nucleoside hydrolase	4.1e-37	313	32	344	2	214
A0A2C9UE01	1.86348	0.03052	up	yes	PF01156.16	IU_nuc_hydro	Inosine-uridine preferring nucleoside hydrolase	5.4e-37	345	501	845	1	250
A0A2C9WMR1	1.20773	0.02321	up	yes	PF13415.3	Kelch_3	Galactose oxidase, central domain	3.4e-07	41	82	122	8	44
A0A2C9WMR1	1.20773	0.02321	up	yes	PF13415.3	Kelch_3	Galactose oxidase, central domain	1.2e-07	48	132	179	4	48
A0A2C9WMR1	1.20773	0.02321	up	yes	PF13418.3	Kelch_4	Galactose oxidase, central domain	7.9e-06	42	171	212	1	41
A0A251LSD2	1.59594	0.0187	up	yes	PF14531.3	Kinase-like	Kinase-like	4.1e-11	114	103	216	136	252
A0A251K4A4	1.37783	0.01562	up	yes	PF08659.7	KR	KR domain	8.6e-13	150	18	167	3	152
A0A2C9VUH7	1.3801	0.02754	up	yes	PF08659.7	KR	KR domain	2.3e-09	87	15	101	4	92
A0A2C9VBZ8	1.27098	0.04142	up	yes	PF08659.7	KR	KR domain	1.2e-10	169	22	190	4	163
A0A2C9V7Z3	1.28875	0.03025	up	yes	PF08659.7	KR	KR domain	1.1e-13	159	20	178	4	161
A0A2C9V9C6	1.67505	0.002704	up	yes	PF08659.7	KR	KR domain	1.2e-13	181	16	196	2	177
A0A2C9VGI5	1.26496	0.004575	up	yes	PF08659.7	KR	KR domain	2.4e-17	185	24	208	4	175
A0A2C9W358	1.37524	0.01027	up	yes	PF08659.7	KR	KR domain	3.5e-11	152	18	169	3	153
A0A2C9WMW3	1.20055	0.007399	up	yes	PF08659.7	KR	KR domain	2e-12	148	38	185	3	151
A0A2C9WAN2	1.28781	0.00749	up	yes	PF02866.15	Ldh_1_C	lactate/malate dehydrogenase, alpha/beta C-terminal domain	3.1e-29	164	179	342	1	158
A0A2C9WAN2	1.28781	0.00749	up	yes	PF00056.20	Ldh_1_N	lactate/malate dehydrogenase, NAD binding domain	4.1e-48	140	37	176	1	141
A0A2C9U9F6	1.39259	0.0275	up	yes	PF01764.22	Lipase_3	Lipase (class 3)	9.1e-40	161	134	294	1	139
A0A2C9UZF6	1.21652	0.005746	up	yes	PF00657.19	Lipase_GDSL	GDSL-like Lipase/Acylhydrolase	4.5e-21	314	41	354	1	169
A0A2C9W2B1	1.21532	0.002908	up	yes	PF00657.19	Lipase_GDSL	GDSL-like Lipase/Acylhydrolase	1.8e-22	314	35	348	1	169
A0A2C9UJ58	1.52213	0.04282	up	yes	PF12799.4	LRR_4	Leucine Rich repeats (2 copies)	5e-08	36	97	132	2	34
A0A2C9UJ58	1.52213	0.04282	up	yes	PF12799.4	LRR_4	Leucine Rich repeats (2 copies)	1.1e-08	45	120	164	1	42
A0A2C9UJ58	1.52213	0.04282	up	yes	PF12799.4	LRR_4	Leucine Rich repeats (2 copies)	9.3e-09	34	145	178	2	34
A0A2C9UJ58	1.52213	0.04282	up	yes	PF12799.4	LRR_4	Leucine Rich repeats (2 copies)	8.7e-08	38	167	204	1	35
A0A2C9UJ58	1.52213	0.04282	up	yes	PF13855.3	LRR_8	Leucine rich repeat	3.5e-11	60	97	156	2	61
A0A2C9UJ58	1.52213	0.04282	up	yes	PF13855.3	LRR_8	Leucine rich repeat	4e-08	41	162	202	20	60
A0A2C9VH29	2.37294	0.001946	up	yes	PF14368.3	LTP_2	Probable lipid transfer	1.8e-10	95	11	105	3	93
A0A2C9UHY1	1.29831	6.66e-06	up	yes	PF02401.15	LYTB	LytB protein	8e-86	339	109	447	1	261
A0A2C9V9C0	1.30584	0.04086	up	yes	PF02330.13	MAM33	Mitochondrial glycoprotein	5.9e-44	178	77	254	8	202
A0A2C9W345	1.32816	0.04733	up	yes	PF16499.2	Melibiase_2	Alpha galactosidase A	2.9e-96	301	43	343	1	320
A0A2C9WNM6	1.32851	0.005069	up	yes	PF00149.25	Metallophos	Calcineurin-like phosphoesterase	1.2e-21	258	42	299	1	202
A0A2C9VHD5	1.21647	0.03579	up	yes	PF00149.25	Metallophos	Calcineurin-like phosphoesterase	4.5e-44	192	54	245	2	200
A0A2C9WMR1	1.20773	0.02321	up	yes	PF00149.25	Metallophos	Calcineurin-like phosphoesterase	2e-26	190	547	736	2	202
A0A2C9UWZ2	1.23552	0.007092	up	yes	PF08241.9	Methyltransf_11	Methyltransferase domain	2.5e-16	96	39	134	2	94
A0A2C9WQN4	1.29706	0.03454	up	yes	PF08241.9	Methyltransf_11	Methyltransferase domain	4.2e-12	96	205	300	1	95
A0A2C9U238	1.23624	0.04911	up	yes	PF08241.9	Methyltransf_11	Methyltransferase domain	7.7e-24	100	182	281	2	94
A0A2C9UWZ2	1.23552	0.007092	up	yes	PF08242.9	Methyltransf_12	Methyltransferase domain	2.9e-10	94	39	132	2	98
A0A2C9U238	1.23624	0.04911	up	yes	PF08242.9	Methyltransf_12	Methyltransferase domain	1.1e-12	99	182	280	2	99
A0A2C9U238	1.23624	0.04911	up	yes	PF13489.3	Methyltransf_23	Methyltransferase domain	2e-13	152	177	328	23	160
A0A2C9UWZ2	1.23552	0.007092	up	yes	PF13649.3	Methyltransf_25	Methyltransferase domain	6.7e-14	92	39	130	3	97
A0A2C9WQN4	1.29706	0.03454	up	yes	PF13649.3	Methyltransf_25	Methyltransferase domain	2.6e-09	92	205	296	2	97
A0A2C9U238	1.23624	0.04911	up	yes	PF13649.3	Methyltransf_25	Methyltransferase domain	3e-20	99	180	278	1	97
A0A2C9WQN4	1.29706	0.03454	up	yes	PF03141.13	Methyltransf_29	Putative S-adenosyl-L-methionine-dependent methyltransferase	1.5e-208	501	88	588	1	506
A0A2C9UT57	2.158	0.04304	up	yes	PF01596.14	Methyltransf_3	O-methyltransferase	6.6e-58	124	67	190	2	126
A0A2C9V4Z3	1.27991	0.008654	up	yes	PF13847.3	Methyltransf_31	Methyltransferase domain	6.6e-10	44	114	157	3	47
A0A2C9UWZ2	1.23552	0.007092	up	yes	PF13847.3	Methyltransf_31	Methyltransferase domain	1.4e-09	96	39	134	9	109
A0A2C9U238	1.23624	0.04911	up	yes	PF13847.3	Methyltransf_31	Methyltransferase domain	1e-15	108	179	286	6	113
A0A2C9VGS9	1.23625	0.006447	up	yes	PF07690.13	MFS_1	Major Facilitator Superfamily	9.5e-30	376	74	449	26	351
A0A2C9VGS9	1.23625	0.006447	up	yes	PF07690.13	MFS_1	Major Facilitator Superfamily	7.4e-08	161	334	494	28	183
A0A2C9UDA7	1.30671	0.01242	up	yes	PF07690.13	MFS_1	Major Facilitator Superfamily	2.6e-28	367	68	434	28	347
A0A2C9VBJ0	1.41988	0.004543	up	yes	PF01187.15	MIF	Macrophage migration inhibitory factor (MIF)	5.7e-27	114	2	115	1	113
A0A2C9VGI2	1.71304	0.02024	up	yes	PF01187.15	MIF	Macrophage migration inhibitory factor (MIF)	3.2e-17	104	2	105	1	103
A0A2C9VCF9	1.56006	0.03333	up	yes	PF00230.17	MIP	Major intrinsic protein	3.2e-90	235	33	267	2	227
A0A2C9VLZ1	1.48973	0.005041	up	yes	PF06723.10	MreB_Mbl	MreB/Mbl protein	7.9e-16	239	141	379	91	315
A0A2C9V4Z3	1.27991	0.008654	up	yes	PF05175.11	MTS	Methyltransferase small domain	1.1e-09	51	114	164	31	81
A0A2C9W9S1	1.24341	0.001395	up	yes	PF13460.3	NAD_binding_10	NAD(P)H-binding	1.1e-09	169	9	177	1	141
A0A2C9UZQ6	1.4316	0.01719	up	yes	PF13460.3	NAD_binding_10	NAD(P)H-binding	2e-19	194	11	204	1	183
A0A2C9W0X9	1.59009	0.01404	up	yes	PF13460.3	NAD_binding_10	NAD(P)H-binding	3.2e-18	144	11	154	1	145
A0A2C9U3X2	1.40176	0.01373	up	yes	PF13460.3	NAD_binding_10	NAD(P)H-binding	5.8e-11	91	74	164	1	86
A0A2C9WBR8	1.30719	0.003144	up	yes	PF03446.12	NAD_binding_2	NAD binding domain of 6-phosphogluconate dehydrogenase	3.1e-51	173	9	181	1	158
A0A2C9VPJ4	1.54879	0.03205	up	yes	PF13450.3	NAD_binding_8	NAD(P)-binding Rossmann-like domain	1.2e-15	65	31	95	1	63
A0A251LSD2	1.59594	0.0187	up	yes	PF03822.11	NAF	NAF domain	8.2e-27	60	308	367	1	54
A0A2C9VI81	1.35357	0.01961	up	yes	PF03060.12	NMO	Nitronate monooxygenase	1.2e-17	69	6	74	7	73
A0A2C9VI81	1.35357	0.01961	up	yes	PF03060.12	NMO	Nitronate monooxygenase	1.1e-48	243	77	319	103	330
A0A2C9UZQ6	1.4316	0.01719	up	yes	PF05368.10	NmrA	NmrA-like family	1.9e-86	232	7	238	1	229
A0A2C9W0X9	1.59009	0.01404	up	yes	PF05368.10	NmrA	NmrA-like family	1.1e-85	292	7	298	1	232
A0A2C9VFX1	1.33944	0.02997	up	yes	PF08743.7	Nse4_C	Nse4 C-terminal	1.1e-27	89	235	323	2	90
A0A2C9USD6	1.33481	0.004006	up	yes	PF00293.25	NUDIX	NUDIX domain	1.1e-25	139	120	258	2	120
A0A2C9V5L4	1.3082	0.0109	up	yes	PF01936.15	NYN	NYN domain	2.4e-31	140	46	185	1	139
A0A2C9WEI4	1.28541	0.02139	up	yes	PF04756.10	OST3_OST6	OST3 / OST6 family, transporter family	1.4e-07	133	30	162	11	158
A0A2C9V5L4	1.3082	0.0109	up	yes	PF12872.4	OST-HTH	OST-HTH/LOTUS domain	2.3e-13	64	315	378	5	69
A0A2C9V5L4	1.3082	0.0109	up	yes	PF12872.4	OST-HTH	OST-HTH/LOTUS domain	2.1e-12	66	457	522	3	69
A0A2C9U2V6	1.58647	0.0397	up	yes	PF00724.17	Oxidored_FMN	NADH:flavin oxidoreductase / NADH oxidase family	2.5e-94	335	27	361	2	341
A0A2C9W5U3	1.2489	0.04225	up	yes	PF00724.17	Oxidored_FMN	NADH:flavin oxidoreductase / NADH oxidase family	3.9e-93	351	13	363	2	341
A0A2C9V132	1.2979	0.007794	up	yes	PF00067.19	p450	Cytochrome P450	2.9e-103	451	36	486	1	442
A0A2C9UJC1	1.37903	0.03711	up	yes	PF00067.19	p450	Cytochrome P450	3.8e-111	453	43	495	1	454
A0A2C9U1Q3	1.44043	0.04211	up	yes	PF00067.19	p450	Cytochrome P450	2.1e-20	149	312	460	295	434
A0A2C9VA28	2.15983	0.03336	up	yes	PF00067.19	p450	Cytochrome P450	1.4e-103	449	61	509	1	452
A0A2C9U120	1.24185	0.01379	up	yes	PF02225.19	PA	PA domain	4.4e-09	71	388	458	19	78
A0A2C9U9A2	1.46829	0.00144	up	yes	PF02225.19	PA	PA domain	9.6e-15	91	71	161	7	78
A0A2C9U8K7	1.63903	0.01849	up	yes	PF04755.9	PAP_fibrillin	PAP_fibrillin	1.3e-85	216	103	318	2	197
A0A2C9WP04	1.22097	0.01644	up	yes	PF04755.9	PAP_fibrillin	PAP_fibrillin	8.1e-31	215	61	275	3	197
A0A2C9TZX6	1.50512	0.01216	up	yes	PF01734.19	Patatin	Patatin-like phospholipase	1.1e-23	208	20	227	1	204
A0A2C9V0K9	1.49927	0.04534	up	yes	PF08370.8	PDR_assoc	Plant PDR ABC transporter associated	7.9e-30	63	721	783	1	64
A0A2C9U9W0	1.41296	0.007796	up	yes	PF01095.16	Pectinesterase	Pectinesterase	6.2e-125	292	225	516	1	297
A0A2C9W4K5	1.24529	0.01788	up	yes	PF01095.16	Pectinesterase	Pectinesterase	8e-127	292	220	511	1	297
A0A2C9URC6	1.3728	0.007037	up	yes	PF01095.16	Pectinesterase	Pectinesterase	2.1e-124	306	253	558	1	298
A0A2C9WL92	1.31254	0.0007251	up	yes	PF00805.19	Pentapeptide	Pentapeptide repeats (8 copies)	5.6e-11	40	108	147	1	40
A0A2C9WL92	1.31254	0.0007251	up	yes	PF00805.19	Pentapeptide	Pentapeptide repeats (8 copies)	3.9e-12	37	133	169	1	37
A0A2C9WL92	1.31254	0.0007251	up	yes	PF00805.19	Pentapeptide	Pentapeptide repeats (8 copies)	2.6e-11	36	175	210	3	38
A0A2C9WL92	1.31254	0.0007251	up	yes	PF13576.3	Pentapeptide_3	Pentapeptide repeats (9 copies)	9.1e-09	44	125	168	1	47
A0A2C9WL92	1.31254	0.0007251	up	yes	PF13599.3	Pentapeptide_4	Pentapeptide repeats (9 copies)	1.2e-06	52	109	160	27	77
A0A2C9WL92	1.31254	0.0007251	up	yes	PF13599.3	Pentapeptide_4	Pentapeptide repeats (9 copies)	2.1e-06	51	158	208	6	56
A0A2C9U115	1.21797	0.04004	up	yes	PF01293.17	PEPCK_ATP	Phosphoenolpyruvate carboxykinase	3.2e-180	349	1	349	117	465
A0A2C9UWX9	1.21579	0.01065	up	yes	PF01293.17	PEPCK_ATP	Phosphoenolpyruvate carboxykinase	2.1e-218	468	136	603	2	465
A0A2C9WNM5	1.23478	0.001892	up	yes	PF00112.20	Peptidase_C1	Papain family cysteine protease	1.9e-68	235	100	334	1	218
A0A2C9W0U8	1.24422	0.0005308	up	yes	PF00112.20	Peptidase_C1	Papain family cysteine protease	2.4e-79	224	140	363	1	217
A0A2C9UAG6	1.35793	0.03468	up	yes	PF00112.20	Peptidase_C1	Papain family cysteine protease	2.3e-79	216	139	354	1	219
A0A2C9VS39	1.50547	0.03851	up	yes	PF00112.20	Peptidase_C1	Papain family cysteine protease	3.8e-70	235	100	334	1	218
A0A2C9UAG6	1.35793	0.03468	up	yes	PF03051.12	Peptidase_C1_2	Peptidase C1-like family	1.8e-08	38	300	337	358	397
A0A2C9UBI9	1.42831	0.04652	up	yes	PF01650.15	Peptidase_C13	Peptidase C13 family	5.4e-106	255	5	259	18	256
A0A2C9W667	1.85501	0.02487	up	yes	PF01433.17	Peptidase_M1	Peptidase family M1	2.2e-141	384	9	392	1	389
A0A2C9UU32	1.20059	0.0126	up	yes	PF01432.17	Peptidase_M3	Peptidase family M3	4.9e-88	386	1	386	63	455
A0A2C9VE00	1.63918	0.00851	up	yes	PF00450.19	Peptidase_S10	Serine carboxypeptidase	7.1e-125	438	39	476	1	418
A0A2C9U0N8	1.30802	0.02768	up	yes	PF00450.19	Peptidase_S10	Serine carboxypeptidase	1.2e-128	435	83	517	1	419
A0A2C9U0A0	1.4846	0.02562	up	yes	PF00450.19	Peptidase_S10	Serine carboxypeptidase	5.5e-129	431	29	459	1	419
A0A2C9U120	1.24185	0.01379	up	yes	PF00082.19	Peptidase_S8	Subtilase family	2e-43	436	131	566	1	285
A0A2C9VXJ3	1.37412	0.04077	up	yes	PF00326.18	Peptidase_S9	Prolyl oligopeptidase family	1.9e-70	231	333	563	1	210
A0A2C9VXJ3	1.37412	0.04077	up	yes	PF02897.12	Peptidase_S9_N	Prolyl oligopeptidase, N-terminal beta-propeller domain	2.9e-80	266	1	266	155	406
A0A2C9WF26	1.25589	0.04462	up	yes	PF00141.20	peroxidase	Peroxidase	3.8e-72	242	51	292	2	228
A0A2C9U3I3	2.60682	0.04742	up	yes	PF00141.20	peroxidase	Peroxidase	1.3e-83	243	48	290	1	228
A0A2C9UWM4	1.82009	0.02188	up	yes	PF00141.20	peroxidase	Peroxidase	5.1e-74	250	46	295	1	228
A0A2C9V9Y0	2.30827	0.04878	up	yes	PF00141.20	peroxidase	Peroxidase	7.2e-86	237	49	285	2	229
Q52QY2	1.4253	0.0213	up	yes	PF00141.20	peroxidase	Peroxidase	8.9e-73	250	43	292	1	229
A0A2C9W581	1.38885	0.01978	up	yes	PF00141.20	peroxidase	Peroxidase	4.4e-64	243	51	293	2	228
A0A2C9UCD8	1.32105	0.01307	up	yes	PF00365.17	PFK	Phosphofructokinase	1.8e-65	305	155	459	3	277
A0A2C9UJ58	1.52213	0.04282	up	yes	PF00069.22	Pkinase	Protein kinase domain	4.1e-47	283	340	622	3	257
A0A251LSD2	1.59594	0.0187	up	yes	PF00069.22	Pkinase	Protein kinase domain	4.5e-76	256	13	268	1	264
A0A251JSG4	1.23951	0.0001037	up	yes	PF00069.22	Pkinase	Protein kinase domain	1.7e-48	267	230	496	3	257
A0A2C9U7T2	1.55314	0.02394	up	yes	PF00069.22	Pkinase	Protein kinase domain	4.8e-49	267	346	612	2	258
A0A2C9UJ58	1.52213	0.04282	up	yes	PF07714.14	Pkinase_Tyr	Protein tyrosine kinase	4.3e-40	240	341	580	4	229
A0A251LSD2	1.59594	0.0187	up	yes	PF07714.14	Pkinase_Tyr	Protein tyrosine kinase	2.8e-40	250	15	264	3	258
A0A251JSG4	1.23951	0.0001037	up	yes	PF07714.14	Pkinase_Tyr	Protein tyrosine kinase	2.3e-50	269	232	500	5	259
A0A2C9U7T2	1.55314	0.02394	up	yes	PF07714.14	Pkinase_Tyr	Protein tyrosine kinase	1.3e-51	267	348	614	4	258
A0A2C9U9W0	1.41296	0.007796	up	yes	PF04043.12	PMEI	Plant invertase/pectin methylesterase inhibitor	3.6e-23	148	31	178	3	138
A0A2C9W4K5	1.24529	0.01788	up	yes	PF04043.12	PMEI	Plant invertase/pectin methylesterase inhibitor	2.5e-24	142	32	173	2	138
A0A2C9URC6	1.3728	0.007037	up	yes	PF04043.12	PMEI	Plant invertase/pectin methylesterase inhibitor	5.2e-20	146	61	206	3	138
A0A2C9W706	1.83351	0.007138	up	yes	PF00348.14	polyprenyl_synt	Polyprenyl synthetase	7.5e-13	175	74	248	10	186
A0A2C9W9S1	1.24341	0.001395	up	yes	PF02719.12	Polysacc_synt_2	Polysaccharide biosynthesis protein	6.3e-18	182	5	186	1	173
A0A2C9U297	1.27027	0.01452	up	yes	PF00156.24	Pribosyltran	Phosphoribosyl transferase domain	7.1e-29	151	17	167	11	157
A0A2C9V4Z3	1.27991	0.008654	up	yes	PF06325.10	PrmA	Ribosomal protein L11 methyltransferase (PrmA)	2.6e-09	54	114	167	161	213
A0A2C9WNM5	1.23478	0.001892	up	yes	PF08127.10	Propeptide_C1	Peptidase family C1 propeptide	1.1e-16	43	40	82	1	40
A0A2C9VS39	1.50547	0.03851	up	yes	PF08127.10	Propeptide_C1	Peptidase family C1 propeptide	3.7e-17	43	40	82	1	40
B1NWJ6	1.23	0.01005	up	yes	PF01010.16	Proton_antipo_C	NADH-dehyrogenase subunit F, TMs, (complex I) C-terminus	1.3e-119	249	448	696	1	243
B1NWJ6	1.23	0.01005	up	yes	PF00361.17	Proton_antipo_M	Proton-conducting membrane transporter	1.3e-105	302	141	442	1	293
B1NWJ6	1.23	0.01005	up	yes	PF00662.17	Proton_antipo_N	NADH-Ubiquinone oxidoreductase (complex I), chain 5 N-terminus	8.6e-21	57	73	129	2	58
A0A2C9WHF9	1.28624	0.03507	up	yes	PF01789.13	PsbP	PsbP	1.3e-15	144	126	269	30	173
A0A2C9UUI0	1.21194	0.01971	up	yes	PF02427.14	PSI_PsaE	Photosystem I reaction centre subunit IV / PsaE	5.2e-35	60	87	146	2	60
A0A2C9VPJ4	1.54879	0.03205	up	yes	PF07992.11	Pyr_redox_2	Pyridine nucleotide-disulphide oxidoreductase	1.4e-06	32	28	59	2	34
A0A2C9VPJ4	1.54879	0.03205	up	yes	PF13738.3	Pyr_redox_3	Pyridine nucleotide-disulphide oxidoreductase	7.6e-07	34	30	63	1	33
A0A2C9WLE4	1.26995	0.01442	up	yes	PF00282.16	Pyridoxal_deC	Pyridoxal-dependent decarboxylase conserved domain	7.2e-113	349	33	381	1	375
A0A2C9V8I7	1.61641	0.0004233	up	yes	PF05691.9	Raffinose_syn	Raffinose synthase or seed imbibition protein Sip1	0	753	7	759	1	749
A0A2C9UCD3	1.25326	0.03186	up	yes	PF08534.7	Redoxin	Redoxin	1.5e-11	69	85	153	10	69
A0A2C9WCI7	1.33591	0.03576	up	yes	PF08534.7	Redoxin	Redoxin	2.9e-10	155	80	234	6	147
A0A2C9UK63	1.33382	0.01616	up	yes	PF03214.10	RGP	Reversibly glycosylated polypeptide	5.6e-183	336	12	347	2	342
A0A2C9WB81	1.24875	0.01166	up	yes	PF03214.10	RGP	Reversibly glycosylated polypeptide	3.2e-182	335	18	352	2	341
A0A2C9WA59	3.74283	0.01759	up	yes	PF01929.14	Ribosomal_L14e	Ribosomal protein L14	1.2e-30	73	45	117	2	74
A0A2C9W9S1	1.24341	0.001395	up	yes	PF04321.14	RmlD_sub_bind	RmlD substrate binding domain	2.7e-13	163	4	166	2	138
A0A2C9U952	1.26279	0.0089	up	yes	PF04563.12	RNA_pol_Rpb2_1	RNA polymerase beta subunit	2e-78	410	38	447	1	203
A0A2C9U952	1.26279	0.0089	up	yes	PF04561.11	RNA_pol_Rpb2_2	RNA polymerase Rpb2, domain 2	1.3e-60	192	208	399	2	190
A0A2C9U952	1.26279	0.0089	up	yes	PF04565.13	RNA_pol_Rpb2_3	RNA polymerase Rpb2, domain 3	6.8e-29	65	472	536	1	68
A0A2C9U952	1.26279	0.0089	up	yes	PF04566.10	RNA_pol_Rpb2_4	RNA polymerase Rpb2, domain 4	5.2e-25	62	571	632	1	62
A0A2C9U952	1.26279	0.0089	up	yes	PF04567.14	RNA_pol_Rpb2_5	RNA polymerase Rpb2, domain 5	1.2e-21	52	657	708	1	47
A0A2C9U952	1.26279	0.0089	up	yes	PF00562.25	RNA_pol_Rpb2_6	RNA polymerase Rpb2, domain 6	3.1e-129	371	715	1085	1	390
A0A2C9U952	1.26279	0.0089	up	yes	PF04560.17	RNA_pol_Rpb2_7	RNA polymerase Rpb2, domain 7	5e-40	92	1087	1178	1	86
E2DQG6	1.20105	0.01068	up	yes	PF03055.12	RPE65	Retinal pigment epithelial membrane protein	2.9e-125	479	63	541	1	407
A0A2C9W898	1.24314	0.01267	up	yes	PF00076.19	RRM_1	RNA recognition motif. (a.k.a. RRM, RBD, or RNP domain)	3.1e-22	67	49	115	1	66
A0A2C9W0A1	1.23414	0.01674	up	yes	PF00575.20	S1	S1 RNA binding domain	9.4e-09	75	104	178	4	73
A0A2C9W0A1	1.23414	0.01674	up	yes	PF00575.20	S1	S1 RNA binding domain	4.1e-23	78	191	268	2	75
A0A2C9UF42	1.20125	0.03095	up	yes	PF05116.10	S6PP	Sucrose-6F-phosphate phosphohydrolase	2.1e-18	235	776	1010	4	205
A0A2C9UDV2	1.40831	0.04064	up	yes	PF05184.12	SapB_1	Saposin-like type B, region 1	1.7e-16	37	387	423	2	38
A0A2C9UQV7	1.42392	0.004067	up	yes	PF05184.12	SapB_1	Saposin-like type B, region 1	1.9e-17	37	385	421	2	38
A0A2C9UDV2	1.40831	0.04064	up	yes	PF03489.14	SapB_2	Saposin-like type B, region 2	2.6e-16	34	323	356	1	34
A0A2C9UQV7	1.42392	0.004067	up	yes	PF03489.14	SapB_2	Saposin-like type B, region 2	4.3e-15	35	320	354	1	34
A0A2C9W5G6	1.28377	0.04472	up	yes	PF05992.9	SbmA_BacA	SbmA/BacA-like family	4.5e-14	161	145	305	49	213
A0A2C9UIV3	1.47055	0.001252	up	yes	PF00158.23	Sigma54_activat	Sigma-54 interaction domain	1.8e-07	121	665	785	22	137
A0A2C9W9L2	1.25365	0.001561	up	yes	PF02463.16	SMC_N	RecF/RecN/SMC N terminal domain	2.5e-07	163	433	595	99	211
A0A2C9W9L2	1.25365	0.001561	up	yes	PF02463.16	SMC_N	RecF/RecN/SMC N terminal domain	3.9e-08	94	1167	1260	135	212
A0A2C9VQD4	1.33912	0.00118	up	yes	PF02777.15	Sod_Fe_C	Iron/manganese superoxide dismutases, C-terminal domain	2e-40	117	142	258	1	100
A0A2C9VQD4	1.33912	0.00118	up	yes	PF00081.19	Sod_Fe_N	Iron/manganese superoxide dismutases, alpha-hairpin domain	3.7e-33	86	50	135	1	82
A0A2C9UJK1	1.26685	0.02142	up	yes	PF04832.9	SOUL	SOUL heme-binding protein	9.5e-42	177	42	218	1	155
A0A2C9V8Y6	1.24543	0.03465	up	yes	PF16845.2	SQAPI	Aspartic acid proteinase inhibitor	2.3e-37	81	28	108	1	82
A0A2C9WMW6	1.23398	0.003778	up	yes	PF05486.9	SRP9-21	Signal recognition particle 9 kDa protein (SRP9)	3.7e-16	62	5	66	2	90
A0A2C9VHD5	1.21647	0.03579	up	yes	PF16891.2	STPPase_N	Serine-threonine protein phosphatase N-terminal domain	4.5e-27	47	6	52	1	48
A0A2C9WMR1	1.20773	0.02321	up	yes	PF16891.2	STPPase_N	Serine-threonine protein phosphatase N-terminal domain	7.2e-10	47	498	544	3	47
A0A2C9UUW6	1.40674	0.01724	up	yes	PF01657.14	Stress-antifung	Salt stress response/antifungal	6.6e-26	86	33	118	9	88
A0A2C9UUW6	1.40674	0.01724	up	yes	PF01657.14	Stress-antifung	Salt stress response/antifungal	3.7e-19	93	139	231	7	89
A0A2C9U7T2	1.55314	0.02394	up	yes	PF01657.14	Stress-antifung	Salt stress response/antifungal	4.4e-28	96	31	126	2	89
A0A2C9U7T2	1.55314	0.02394	up	yes	PF01657.14	Stress-antifung	Salt stress response/antifungal	3.4e-16	96	145	240	6	89
A0A2C9WKE4	1.245	0.005939	up	yes	PF02910.17	Succ_DH_flav_C	Fumarate reductase flavoprotein C-term	7e-48	133	501	633	1	128
A0A2C9UF42	1.20125	0.03095	up	yes	PF00862.16	Sucrose_synth	Sucrose synthase	2.3e-16	233	168	400	274	493
A0A2C9VGS9	1.23625	0.006447	up	yes	PF00083.21	Sugar_tr	Sugar (and other) transporter	3.8e-101	448	51	498	4	450
A0A2C9UDA7	1.30671	0.01242	up	yes	PF00083.21	Sugar_tr	Sugar (and other) transporter	3.1e-126	459	28	486	2	450
A0A2C9UCH6	1.30908	0.008021	up	yes	PF14541.3	TAXi_C	Xylanase inhibitor C-terminal	4.5e-54	164	268	431	1	161
A0A2C9UDV2	1.40831	0.04064	up	yes	PF14543.3	TAXi_N	Xylanase inhibitor N-terminal	1.7e-15	159	90	248	1	177
A0A2C9UQV7	1.42392	0.004067	up	yes	PF14543.3	TAXi_N	Xylanase inhibitor N-terminal	2.2e-15	159	87	245	1	177
A0A2C9UCH6	1.30908	0.008021	up	yes	PF14543.3	TAXi_N	Xylanase inhibitor N-terminal	1.2e-42	178	44	221	1	176
A0A2C9U7I9	1.43286	0.01334	up	yes	PF01397.18	Terpene_synth	Terpene synthase, N-terminal domain	1.1e-50	198	224	421	1	189
A0A2C9U7I9	1.43286	0.01334	up	yes	PF03936.13	Terpene_synth_C	Terpene synthase family, metal binding domain	2e-71	266	463	728	1	266
A0A2C9VMD2	1.22749	0.02074	up	yes	PF00335.17	Tetraspannin	Tetraspanin family	1.9e-43	250	6	255	2	208
A0A2C9WBU3	2.54754	0.04108	up	yes	PF00314.14	Thaumatin	Thaumatin family	2.7e-63	195	29	223	1	217
A0A2C9WBS9	3.12209	0.003282	up	yes	PF00314.14	Thaumatin	Thaumatin family	1.1e-66	196	31	226	1	217
A0A2C9WAC8	2.27018	0.005563	up	yes	PF00314.14	Thaumatin	Thaumatin family	4e-66	196	30	225	1	217
A0A2C9WEI4	1.28541	0.02139	up	yes	PF00085.17	Thioredoxin	Thioredoxin	1.8e-32	107	32	138	2	103
A0A2C9WEI4	1.28541	0.02139	up	yes	PF00085.17	Thioredoxin	Thioredoxin	4.3e-29	104	376	479	2	103
A0A2C9UBF2	1.22859	0.01385	up	yes	PF00085.17	Thioredoxin	Thioredoxin	6.6e-22	79	99	177	5	83
A0A2C9WEI4	1.28541	0.02139	up	yes	PF13098.3	Thioredoxin_2	Thioredoxin-like domain	1.2e-09	86	46	131	4	104
A0A2C9WEI4	1.28541	0.02139	up	yes	PF13098.3	Thioredoxin_2	Thioredoxin-like domain	2.4e-06	82	391	472	4	104
A0A2C9WEI4	1.28541	0.02139	up	yes	PF13848.3	Thioredoxin_6	Thioredoxin-like domain	6.7e-06	57	95	151	30	86
A0A2C9WEI4	1.28541	0.02139	up	yes	PF13848.3	Thioredoxin_6	Thioredoxin-like domain	1e-25	185	168	352	1	183
A0A2C9WEI4	1.28541	0.02139	up	yes	PF13848.3	Thioredoxin_6	Thioredoxin-like domain	6.2e-08	74	409	482	7	76
A0A2C9WEI4	1.28541	0.02139	up	yes	PF13899.3	Thioredoxin_7	Thioredoxin-like	3.7e-06	64	390	453	15	78
A0A2C9WEI4	1.28541	0.02139	up	yes	PF13905.3	Thioredoxin_8	Thioredoxin-like	4.5e-06	45	392	436	1	47
A0A251KFY3	1.23121	0.02741	up	yes	PF08623.7	TIP120	TATA-binding protein interacting (TIP20)	7.3e-61	163	1039	1201	1	164
A0A2C9VMA3	1.21818	0.00171	up	yes	PF07534.13	TLD	TLD	8.9e-13	66	66	131	2	64
A0A2C9U8M2	1.2653	0.01808	up	yes	PF02458.12	Transferase	Transferase family	2e-79	438	1	438	1	433
A0A2C9W193	1.29694	0.01712	up	yes	PF02458.12	Transferase	Transferase family	6.9e-108	425	3	427	3	430
A0A2C9WFC5	1.2126	0.03436	up	yes	PF02458.12	Transferase	Transferase family	4.8e-37	413	15	427	8	430
A0A2C9UR57	1.22412	0.007668	up	yes	PF02458.12	Transferase	Transferase family	3.9e-77	433	4	436	3	434
A0A2C9UF65	1.31919	0.01199	up	yes	PF02779.21	Transket_pyr	Transketolase, pyrimidine binding domain	2.2e-47	175	45	219	3	176
A0A2C9UF65	1.31919	0.01199	up	yes	PF02780.17	Transketolase_C	Transketolase, C-terminal domain	1.3e-38	120	236	355	2	124
A0A2C9W9N5	1.30938	0.0008264	up	yes	PF01204.15	Trehalase	Trehalase	1e-174	517	47	563	3	512
A0A2C9UKN3	1.23748	0.004556	up	yes	PF04558.12	tRNA_synt_1c_R1	Glutaminyl-tRNA synthetase, non-specific RNA binding region part 1	1.2e-55	156	12	167	4	162
A0A2C9UKN3	1.23748	0.004556	up	yes	PF04557.12	tRNA_synt_1c_R2	Glutaminyl-tRNA synthetase, non-specific RNA binding region part 2	4.1e-17	92	170	261	1	97
A0A2C9UKN3	1.23748	0.004556	up	yes	PF00749.18	tRNA-synt_1c	tRNA synthetases class I (E and Q), catalytic domain	2.4e-122	306	268	573	1	313
A0A2C9UKN3	1.23748	0.004556	up	yes	PF03950.15	tRNA-synt_1c_C	tRNA synthetases class I (E and Q), anti-codon binding domain	1.9e-47	192	576	767	1	174
A0A2C9VUH3	1.28526	0.04537	up	yes	PF00290.17	Trp_syntA	Tryptophan synthase alpha chain	6e-94	256	57	312	1	257
A0A2C9VH29	2.37294	0.001946	up	yes	PF00234.19	Tryp_alpha_amyl	Protease inhibitor/seed storage/LTP family	7.4e-14	87	27	113	1	90
A0A2C9UNI9	1.78099	0.02406	up	yes	PF00234.19	Tryp_alpha_amyl	Protease inhibitor/seed storage/LTP family	3.5e-12	84	31	114	1	89
A0A2C9UL06	1.35848	0.00233	up	yes	PF00627.28	UBA	UBA/TS-N domain	5.8e-12	35	290	324	3	37
A0A2C9UL06	1.35848	0.00233	up	yes	PF00627.28	UBA	UBA/TS-N domain	7.8e-07	34	361	394	2	35
A0A2C9UL06	1.35848	0.00233	up	yes	PF00627.28	UBA	UBA/TS-N domain	3.5e-10	32	421	452	2	34
A0A2C9UL06	1.35848	0.00233	up	yes	PF09288.7	UBA_3	Fungal ubiquitin-associated domain	1.5e-06	21	422	442	10	30
A0A2C9U238	1.23624	0.04911	up	yes	PF01209.15	Ubie_methyltran	ubiE/COQ5 methyltransferase family	1.7e-12	107	176	282	47	151
A0A2C9VJC4	1.83825	0.002281	up	yes	PF00201.15	UDPGT	UDP-glucoronosyl and UDP-glucosyl transferase	1e-28	129	279	407	267	382
A0A2C9WJ87	1.38414	0.01381	up	yes	PF00201.15	UDPGT	UDP-glucoronosyl and UDP-glucosyl transferase	7.3e-29	147	270	416	275	410
A0A2C9VXZ5	1.45975	0.001992	up	yes	PF00201.15	UDPGT	UDP-glucoronosyl and UDP-glucosyl transferase	3.5e-30	157	262	418	266	407
A0A2C9V5J6	1.20516	0.0008526	up	yes	PF00201.15	UDPGT	UDP-glucoronosyl and UDP-glucosyl transferase	1.1e-29	167	261	427	271	408
A0A2C9UQA9	1.58053	0.009735	up	yes	PF00201.15	UDPGT	UDP-glucoronosyl and UDP-glucosyl transferase	1.5e-27	163	260	422	258	409
A0A2C9V0U5	1.24203	8.63e-05	up	yes	PF00582.23	Usp	Universal stress protein family	5.5e-25	128	40	167	3	141
A0A2C9UM58	1.33843	0.006322	up	yes	PF12076.5	Wax2_C	WAX2 C-terminal domain	1.2e-69	171	453	623	1	164
A0A199UAF7	1.39844	0.01541	up	yes	PF06955.9	XET_C	Xyloglucan endo-transglycosylase (XET) C-terminus	1.2e-22	48	237	284	2	48
A0A2C9UQR3	1.29546	0.006158	up	yes	PF06955.9	XET_C	Xyloglucan endo-transglycosylase (XET) C-terminus	2.4e-23	48	241	288	2	48
A0A2C9WCC7	1.37025	0.004663	up	yes	PF02542.13	YgbB	YgbB family	2.8e-25	70	2	71	85	154

## Sheet: Table S6
Table S6 Protein domain analysis of the down-regulated DEPs (XX048 vs GR4)
Accession	fc	pvalue	regulate	significant	Pfam id	Domain	Domain Description	E-value	Length	Protein start	Protein end	Pfam start	Pfam end
A0A251K915	0.603695	0.02169	down	yes	PF00076.19	RRM_1	RNA recognition motif. (a.k.a. RRM, RBD, or RNP domain)	3.6e-24	71	99	169	1	70
A0A251K915	0.603695	0.02169	down	yes	PF00076.19	RRM_1	RNA recognition motif. (a.k.a. RRM, RBD, or RNP domain)	3.1e-24	71	198	268	1	70
A0A2C9W6Y9	0.774442	0.01103	down	yes	PF00076.19	RRM_1	RNA recognition motif. (a.k.a. RRM, RBD, or RNP domain)	6.1e-12	45	3	47	25	68
A0A2C9W6Y9	0.774442	0.01103	down	yes	PF00076.19	RRM_1	RNA recognition motif. (a.k.a. RRM, RBD, or RNP domain)	2.9e-20	70	72	141	1	68
A0A2C9V7U0	0.802381	0.001067	down	yes	PF00076.19	RRM_1	RNA recognition motif. (a.k.a. RRM, RBD, or RNP domain)	5.8e-26	71	110	180	1	70
A0A2C9V7U0	0.802381	0.001067	down	yes	PF00076.19	RRM_1	RNA recognition motif. (a.k.a. RRM, RBD, or RNP domain)	1.4e-21	71	213	283	1	70
A0A2C9WHP3	0.791406	0.02953	down	yes	PF00076.19	RRM_1	RNA recognition motif. (a.k.a. RRM, RBD, or RNP domain)	2.6e-23	70	82	151	1	69
A0A2C9VY80	0.561167	0.04392	down	yes	PF00076.19	RRM_1	RNA recognition motif. (a.k.a. RRM, RBD, or RNP domain)	8.5e-17	67	113	179	1	66
A0A2C9VY80	0.561167	0.04392	down	yes	PF00076.19	RRM_1	RNA recognition motif. (a.k.a. RRM, RBD, or RNP domain)	1.1e-18	71	205	275	1	69
A0A2C9VY80	0.561167	0.04392	down	yes	PF00076.19	RRM_1	RNA recognition motif. (a.k.a. RRM, RBD, or RNP domain)	1.9e-22	64	323	386	1	69
A0A2C9VY80	0.561167	0.04392	down	yes	PF13893.3	RRM_5	RNA recognition motif. (a.k.a. RRM, RBD, or RNP domain)	1.1e-06	52	337	388	17	69
A0A2C9VY80	0.561167	0.04392	down	yes	PF16367.2	RRM_7	RNA recognition motif	4.9e-07	32	322	353	3	33
A0A2C9U0M4	0.678277	0.003282	down	yes	PF14543.3	TAXi_N	Xylanase inhibitor N-terminal	1e-36	162	98	259	1	176
A0A2C9VW42	0.76087	0.02178	down	yes	PF14543.3	TAXi_N	Xylanase inhibitor N-terminal	1.1e-51	158	161	318	1	173
A0A2C9WFE7	0.620386	0.007257	down	yes	PF14543.3	TAXi_N	Xylanase inhibitor N-terminal	9.3e-36	164	97	260	1	176
A0A2C9U0M4	0.678277	0.003282	down	yes	PF14541.3	TAXi_C	Xylanase inhibitor C-terminal	9.1e-37	150	282	431	2	161
A0A2C9VW42	0.76087	0.02178	down	yes	PF14541.3	TAXi_C	Xylanase inhibitor C-terminal	2.5e-43	152	342	493	1	161
A0A2C9WFE7	0.620386	0.007257	down	yes	PF14541.3	TAXi_C	Xylanase inhibitor C-terminal	2.9e-35	150	283	432	2	161
A0A2C9VRK2	0.796212	0.02818	down	yes	PF14634.3	zf-RING_5	zinc-RING finger domain	7.6e-10	40	195	234	2	45
A0A2C9URP9	0.651576	0.0378	down	yes	PF00107.23	ADH_zinc_N	Zinc-binding dehydrogenase	4.4e-23	124	195	318	1	129
A0A2C9VRK2	0.796212	0.02818	down	yes	PF13923.3	zf-C3HC4_2	Zinc finger, C3HC4 type (RING finger)	8.6e-16	38	195	232	2	40
A0A2C9VRK2	0.796212	0.02818	down	yes	PF13920.3	zf-C3HC4_3	Zinc finger, C3HC4 type (RING finger)	9.9e-12	42	193	234	3	45
A0A2C9VRK2	0.796212	0.02818	down	yes	PF00097.22	zf-C3HC4	Zinc finger, C3HC4 type (RING finger)	1.1e-11	38	195	232	1	41
A0A2C9VRK2	0.796212	0.02818	down	yes	PF15227.3	zf-C3HC4_4	zinc finger of C3HC4-type, RING	9e-10	38	195	232	1	42
A0A2C9WJK3	0.821069	0.008999	down	yes	PF09280.8	XPC-binding	XPC-binding domain	3.1e-26	56	258	313	1	56
A0A2C9UP55	0.809448	0.02229	down	yes	PF07983.10	X8	X8 domain	1.4e-21	72	376	447	2	76
A0A2C9WH46	0.787945	0.01168	down	yes	PF07983.10	X8	X8 domain	6.9e-25	71	22	92	2	76
A0A2C9UJZ8	0.597646	0.001617	down	yes	PF07983.10	X8	X8 domain	2.7e-23	70	20	89	1	75
A0A2C9V270	0.79248	0.04457	down	yes	PF01208.14	URO-D	Uroporphyrinogen decarboxylase (URO-D)	3.4e-121	336	50	385	5	344
A0A2C9W7R3	0.764747	0.01759	down	yes	PF01208.14	URO-D	Uroporphyrinogen decarboxylase (URO-D)	7.9e-113	337	63	399	4	345
A0A2C9VLP3	0.55693	0.02425	down	yes	PF00201.15	UDPGT	UDP-glucoronosyl and UDP-glucosyl transferase	5.4e-27	123	273	395	274	383
A0A2C9UXD7	0.68674	0.04432	down	yes	PF00201.15	UDPGT	UDP-glucoronosyl and UDP-glucosyl transferase	9.5e-35	375	66	440	48	410
A0A2C9WLE3	0.771223	0.01866	down	yes	PF00201.15	UDPGT	UDP-glucoronosyl and UDP-glucosyl transferase	1e-24	179	242	420	242	401
A0A2C9WJK3	0.821069	0.008999	down	yes	PF11976.5	Rad60-SLD	Ubiquitin-2 like Rad60 SUMO-like	2.5e-09	73	1	73	1	71
A0A2C9WJK3	0.821069	0.008999	down	yes	PF00240.20	ubiquitin	Ubiquitin family	2.3e-23	74	3	76	1	71
A0A2C9WJK3	0.821069	0.008999	down	yes	PF00627.28	UBA	UBA/TS-N domain	4.2e-18	39	156	194	2	37
A0A2C9WJK3	0.821069	0.008999	down	yes	PF00627.28	UBA	UBA/TS-N domain	1.4e-15	36	338	373	2	37
A0A2C9VCI6	0.575348	0.01572	down	yes	PF01487.12	DHquinase_I	Type I 3-dehydroquinase	2.1e-71	218	26	243	1	229
A0A2C9VCT3	0.701744	0.01937	down	yes	PF01487.12	DHquinase_I	Type I 3-dehydroquinase	4.5e-70	218	27	244	1	229
A0A2C9VG55	0.750375	0.02509	down	yes	PF00091.22	Tubulin	Tubulin/FtsZ family, GTPase domain	1e-72	209	3	211	1	194
A0A2C9V826	0.635546	0.01183	down	yes	PF00091.22	Tubulin	Tubulin/FtsZ family, GTPase domain	1.7e-42	162	126	287	1	193
A0A2C9VG55	0.750375	0.02509	down	yes	PF03953.14	Tubulin_C	Tubulin C-terminal domain	1.9e-44	121	261	381	1	124
A0A2C9VAE6	0.764048	0.009737	down	yes	PF02970.13	TBCA	Tubulin binding cofactor A	7.6e-33	81	7	87	1	82
A0A2C9V0C7	0.823274	0.02077	down	yes	PF01411.16	tRNA-synt_2c	tRNA synthetases class II (A)	1.8e-225	575	76	650	1	552
A0A2C9WG66	0.679001	9.54e-05	down	yes	PF00121.15	TIM	Triosephosphate isomerase	5.8e-91	240	6	245	2	243
A0A2C9U5T4	0.814554	0.02122	down	yes	PF02779.21	Transket_pyr	Transketolase, pyrimidine binding domain	3.9e-50	171	93	263	7	176
A0A2C9U5T4	0.814554	0.02122	down	yes	PF02780.17	Transketolase_C	Transketolase, C-terminal domain	7.2e-41	122	279	400	2	124
A0A2C9VEA6	0.753834	0.01357	down	yes	PF04949.10	Transcrip_act	Transcriptional activator	5.7e-79	150	16	165	2	154
A0A251KTV4	0.817337	0.01846	down	yes	PF02223.14	Thymidylate_kin	Thymidylate kinase	1.6e-06	77	119	195	114	184
A0A2C9V0C7	0.823274	0.02077	down	yes	PF07973.11	tRNA_SAD	Threonyl and Alanyl tRNA synthetase second additional domain	5.1e-21	59	748	806	1	43
A0A2C9U047	0.615385	0.03553	down	yes	PF13098.3	Thioredoxin_2	Thioredoxin-like domain	4e-09	82	25	106	3	107
A0A2C9VWH6	0.638857	0.02112	down	yes	PF13098.3	Thioredoxin_2	Thioredoxin-like domain	1.5e-08	82	58	139	3	107
A0A2C9VWH6	0.638857	0.02112	down	yes	PF13905.3	Thioredoxin_8	Thioredoxin-like	6.9e-09	43	60	102	1	46
A0A2C9W5M2	0.78497	0.01616	down	yes	PF00085.17	Thioredoxin	Thioredoxin	3.5e-21	79	95	173	5	83
A0A2C9U047	0.615385	0.03553	down	yes	PF00085.17	Thioredoxin	Thioredoxin	6.9e-36	104	8	111	2	104
A0A2C9VWH6	0.638857	0.02112	down	yes	PF00085.17	Thioredoxin	Thioredoxin	2.1e-34	102	43	144	4	104
A0A2C9VWH6	0.638857	0.02112	down	yes	PF14595.3	Thioredoxin_9	Thioredoxin	2.6e-09	75	49	123	29	107
A0A2C9WNW9	0.806503	0.02715	down	yes	PF05690.11	ThiG	Thiazole biosynthesis protein ThiG	1.4e-11	66	209	274	163	225
A0A2C9VTU2	0.763339	0.003079	down	yes	PF02775.18	TPP_enzyme_C	Thiamine pyrophosphate enzyme, C-terminal TPP binding domain	1.8e-10	153	171	323	2	153
A0A2C9V239	0.535859	0.01659	down	yes	PF00314.14	Thaumatin	Thaumatin family	2.1e-76	217	37	253	1	216
A0A2C9V0Q5	0.826521	0.01777	down	yes	PF03634.10	TCP	TCP family transcription factor	6.6e-36	93	74	166	2	90
A0A2C9V4D9	0.717685	0.04462	down	yes	PF13469.3	Sulfotransfer_3	Sulfotransferase family	7.7e-12	98	157	254	125	216
A0A2C9V4D9	0.717685	0.04462	down	yes	PF00685.24	Sulfotransfer_1	Sulfotransferase domain	3.5e-69	259	74	332	1	267
Q5PYQ4	0.687792	0.04169	down	yes	PF00862.16	Sucrose_synth	Sucrose synthase	2.3e-115	174	4	177	375	548
A0A2C9UDE0	0.738589	0.04991	down	yes	PF13607.3	Succ_CoA_lig	Succinyl-CoA ligase like flavodoxin domain	2e-08	140	167	306	1	131
A0A2C9UA18	0.597467	0.03485	down	yes	PF00082.19	Peptidase_S8	Subtilase family	1.4e-51	450	132	581	2	290
A0A2C9W6P0	0.79938	0.01813	down	yes	PF00082.19	Peptidase_S8	Subtilase family	2.2e-39	486	163	648	1	287
A0A2C9V1T0	0.578221	0.03902	down	yes	PF07876.9	Dabb	Stress responsive A/B Barrel Domain	2.5e-22	90	4	93	2	93
A0A251LJA3	0.77038	0.01239	down	yes	PF07876.9	Dabb	Stress responsive A/B Barrel Domain	2.6e-34	96	8	103	1	96
A0A2C9VYG6	0.443832	0.01485	down	yes	PF07876.9	Dabb	Stress responsive A/B Barrel Domain	6.9e-21	90	5	94	2	93
A0A2C9UHU2	0.82991	0.0125	down	yes	PF13249.3	SQHop_cyclase_N	Squalene-hopene cyclase N-terminal domain	5.4e-43	262	98	359	1	242
A0A2C9UHU2	0.82991	0.0125	down	yes	PF13243.3	SQHop_cyclase_C	Squalene-hopene cyclase C-terminal domain	7.9e-08	81	92	172	155	233
A0A2C9UHU2	0.82991	0.0125	down	yes	PF13243.3	SQHop_cyclase_C	Squalene-hopene cyclase C-terminal domain	2.6e-53	337	417	753	4	319
A0A2C9WNW9	0.806503	0.02715	down	yes	PF01680.14	SOR_SNZ	SOR/SNZ family	1e-116	206	25	230	2	207
A0A2C9UIP5	0.806809	0.02507	down	yes	PF03931.12	Skp1_POZ	Skp1 family, tetramerisation domain	6.2e-18	62	24	85	1	61
A0A2C9UIP5	0.806809	0.02507	down	yes	PF01466.16	Skp1	Skp1 family, dimerisation domain	3.3e-25	48	127	174	1	48
A0A2C9W6Q8	0.683089	0.008227	down	yes	PF00106.22	adh_short	short chain dehydrogenase	4.6e-24	143	150	292	3	141
A0A2C9TZY6	0.582231	0.01923	down	yes	PF00106.22	adh_short	short chain dehydrogenase	3.4e-08	73	6	78	1	71
A0A2C9VCI6	0.575348	0.01572	down	yes	PF08501.8	Shikimate_dh_N	Shikimate dehydrogenase substrate binding domain	9.1e-26	82	257	338	1	83
A0A2C9VCT3	0.701744	0.01937	down	yes	PF08501.8	Shikimate_dh_N	Shikimate dehydrogenase substrate binding domain	5.2e-24	78	258	335	1	80
A0A2C9VCI6	0.575348	0.01572	down	yes	PF01488.17	Shikimate_DH	Shikimate / quinate 5-dehydrogenase	1.3e-11	72	378	449	10	85
A0A2C9VCT3	0.701744	0.01937	down	yes	PF01488.17	Shikimate_DH	Shikimate / quinate 5-dehydrogenase	1.4e-12	72	378	449	10	85
A0A2C9W9L9	0.815201	0.04468	down	yes	PF00450.19	Peptidase_S10	Serine carboxypeptidase	1.2e-94	384	42	425	9	417
A0A2C9USB9	0.496107	0.005468	down	yes	PF12146.5	Hydrolase_4	Serine aminopeptidase, S33	8.9e-10	104	4	107	5	111
A0A2C9UZ56	0.747488	0.01289	down	yes	PF04628.10	Sedlin_N	Sedlin, N-terminal conserved region	9.4e-49	125	49	173	1	129
A0A2C9VXV7	0.755869	0.0133	down	yes	PF10591.6	SPARC_Ca_bdg	Secreted protein acidic and rich in cysteine Ca binding region	1.2e-06	62	83	144	53	112
A0A2C9UNN3	0.802948	0.01583	down	yes	PF10591.6	SPARC_Ca_bdg	Secreted protein acidic and rich in cysteine Ca binding region	1.1e-06	62	16	77	53	112
A0A2C9WQU7	0.828294	0.04502	down	yes	PF00438.17	S-AdoMet_synt_N	S-adenosylmethionine synthetase, N-terminal domain	2.3e-46	98	4	101	2	99
A0A2C9VS99	0.757314	0.01892	down	yes	PF00438.17	S-AdoMet_synt_N	S-adenosylmethionine synthetase, N-terminal domain	8.5e-47	98	4	101	2	99
A0A2C9WQU7	0.828294	0.04502	down	yes	PF02773.13	S-AdoMet_synt_C	S-adenosylmethionine synthetase, C-terminal domain	1.4e-65	142	240	381	1	137
A0A2C9VS99	0.757314	0.01892	down	yes	PF02773.13	S-AdoMet_synt_C	S-adenosylmethionine synthetase, C-terminal domain	4.1e-66	141	240	380	1	137
A0A2C9WQU7	0.828294	0.04502	down	yes	PF02772.13	S-AdoMet_synt_M	S-adenosylmethionine synthetase, central domain	2.9e-50	122	117	238	1	118
A0A2C9VS99	0.757314	0.01892	down	yes	PF02772.13	S-AdoMet_synt_M	S-adenosylmethionine synthetase, central domain	3.9e-50	122	117	238	1	118
A0A2C9VCI6	0.575348	0.01572	down	yes	PF03435.15	Sacchrp_dh_NADP	Saccharopine dehydrogenase NADP binding domain	3.1e-08	110	384	493	2	127
A0A251J164	0.81988	0.04766	down	yes	PF00910.19	RNA_helicase	RNA helicase	8.4e-09	123	17	139	2	101
A0A2C9VY80	0.561167	0.04392	down	yes	PF08777.8	RRM_3	RNA binding motif	5.1e-08	62	324	385	5	68
A0A2C9UEI7	0.742985	0.04484	down	yes	PF04321.14	RmlD_sub_bind	RmlD substrate binding domain	4.3e-17	310	8	317	2	283
A0A2C9UEI7	0.742985	0.04484	down	yes	PF04321.14	RmlD_sub_bind	RmlD substrate binding domain	1.6e-17	155	388	542	2	150
A0A2C9WAG9	0.778417	0.04262	down	yes	PF04321.14	RmlD_sub_bind	RmlD substrate binding domain	2.9e-18	174	17	190	2	166
A0A2C9VRK2	0.796212	0.02818	down	yes	PF13445.3	zf-RING_UBOX	RING-type zinc-finger	5.3e-11	36	195	230	1	38
A0A2C9VRK2	0.796212	0.02818	down	yes	PF13639.3	zf-RING_2	Ring finger domain	2.6e-11	40	194	233	2	44
A0A2C9USN9	0.602787	0.01465	down	yes	PF00828.16	Ribosomal_L27A	Ribosomal proteins 50S-L15, 50S-L18e, 60S-L27A	2.3e-26	116	28	143	3	120
A0A2C9V071	0.809738	0.03626	down	yes	PF01248.23	Ribosomal_L7Ae	Ribosomal protein L7Ae/L30e/S12e/Gadd45 family	1.4e-29	94	26	119	2	94
A0A2C9W183	0.810513	0.03902	down	yes	PF01248.23	Ribosomal_L7Ae	Ribosomal protein L7Ae/L30e/S12e/Gadd45 family	2.9e-29	93	13	105	2	94
A0A2C9VV63	0.761024	0.03592	down	yes	PF03214.10	RGP	Reversibly glycosylated polypeptide	2.3e-184	336	12	347	2	342
A0A251J164	0.81988	0.04766	down	yes	PF08477.10	Roc	Ras of Complex, Roc, domain of DAPkinase	4.2e-33	114	15	128	1	119
A0A251J164	0.81988	0.04766	down	yes	PF00071.19	Ras	Ras family	1.1e-53	157	15	171	1	160
A0A2C9V9M1	0.822963	0.04245	down	yes	PF00638.15	Ran_BP1	RanBP1 domain	3.6e-46	118	46	163	2	119
A0A2C9WLH4	0.668827	0.02086	down	yes	PF04139.10	Rad9	Rad9	6.4e-12	203	14	216	3	210
A0A2C9UYV7	0.816311	0.02361	down	yes	PF00291.22	PALP	Pyridoxal-phosphate dependent enzyme	9.3e-55	307	162	468	3	292
E3VVM4	0.712452	0.02417	down	yes	PF00291.22	PALP	Pyridoxal-phosphate dependent enzyme	9.3e-71	287	56	342	2	292
A0A2C9UKX9	0.774678	0.01346	down	yes	PF07992.11	Pyr_redox_2	Pyridine nucleotide-disulphide oxidoreductase	7.5e-10	167	57	223	2	112
A0A2C9UJN8	0.821865	0.02891	down	yes	PF01329.16	Pterin_4a	Pterin 4 alpha carbinolamine dehydratase	5.3e-26	94	102	195	2	87
A0A2C9WKA2	0.740506	0.01766	down	yes	PF07714.14	Pkinase_Tyr	Protein tyrosine kinase	1.9e-32	253	79	331	2	257
A0A0K0QRG4	0.760983	0.02012	down	yes	PF07714.14	Pkinase_Tyr	Protein tyrosine kinase	3.5e-46	271	411	681	3	260
A0A2C9UL95	0.814815	0.0004313	down	yes	PF07714.14	Pkinase_Tyr	Protein tyrosine kinase	2.5e-42	283	673	955	5	253
A0A2C9UYV5	0.817314	0.02064	down	yes	PF07714.14	Pkinase_Tyr	Protein tyrosine kinase	2.5e-48	270	42	311	3	260
A0A2C9U6K2	0.768443	0.01761	down	yes	PF04398.9	DUF538	Protein of unknown function, DUF538	4e-29	112	27	138	2	111
A0A2C9VZ93	0.812104	0.04687	down	yes	PF05056.9	DUF674	Protein of unknown function (DUF674)	2.3e-22	86	12	97	3	91
A0A2C9VZ93	0.812104	0.04687	down	yes	PF05056.9	DUF674	Protein of unknown function (DUF674)	4.2e-16	86	138	223	152	239
A0A2C9U257	0.761406	0.04187	down	yes	PF05003.9	DUF668	Protein of unknown function (DUF668)	4.9e-39	85	380	464	2	88
A0A2C9U3M1	0.673041	0.008495	down	yes	PF10674.6	Ycf54	Protein of unknown function (DUF2488)	4.4e-39	90	83	172	2	92
A0A2C9U8Y5	0.818623	0.004627	down	yes	PF10615.6	DUF2470	Protein of unknown function (DUF2470)	1.7e-12	74	209	282	4	74
A0A2C9US00	0.828772	0.03092	down	yes	PF07173.9	DUF1399	Protein of unknown function (DUF1399)	4.5e-12	88	11	98	58	142
A0A2C9US00	0.828772	0.03092	down	yes	PF07173.9	DUF1399	Protein of unknown function (DUF1399)	4.2e-57	145	94	238	1	142
A0A2C9WKA2	0.740506	0.01766	down	yes	PF00069.22	Pkinase	Protein kinase domain	3.3e-78	259	78	336	1	264
A0A0K0QRG4	0.760983	0.02012	down	yes	PF00069.22	Pkinase	Protein kinase domain	4.8e-44	269	411	679	3	260
A0A2C9UL95	0.814815	0.0004313	down	yes	PF00069.22	Pkinase	Protein kinase domain	5.2e-44	221	671	891	3	204
A0A2C9UYV5	0.817314	0.02064	down	yes	PF00069.22	Pkinase	Protein kinase domain	8.6e-50	268	41	308	2	259
A0A2C9VH42	0.531498	0.049	down	yes	PF00234.19	Tryp_alpha_amyl	Protease inhibitor/seed storage/LTP family	4.9e-12	89	32	120	1	90
A0A2C9WLH4	0.668827	0.02086	down	yes	PF00705.15	PCNA_N	Proliferating cell nuclear antigen, N-terminal domain	9.6e-63	125	1	125	1	127
A0A2C9WLH4	0.668827	0.02086	down	yes	PF02747.12	PCNA_C	Proliferating cell nuclear antigen, C-terminal domain	7e-65	128	127	254	1	128
A0A2C9VRK2	0.796212	0.02818	down	yes	PF14447.3	Prok-RING_4	Prokaryotic RING finger family 4	5.2e-09	40	195	234	1	38
A0A2C9UBP1	0.77295	0.02927	down	yes	PF00235.16	Profilin	Profilin	7.2e-50	130	1	130	1	126
A0A2C9UXY9	0.664005	0.01884	down	yes	PF00235.16	Profilin	Profilin	4e-49	130	1	130	1	126
A0A2C9WL22	0.513391	0.03598	down	yes	PF14368.3	LTP_2	Probable lipid transfer	1.8e-12	84	13	96	3	93
A0A2C9UHU2	0.82991	0.0125	down	yes	PF00432.18	Prenyltrans	Prenyltransferase and squalene oxidase repeat	6.3e-10	27	147	173	2	28
A0A2C9UHU2	0.82991	0.0125	down	yes	PF00432.18	Prenyltrans	Prenyltransferase and squalene oxidase repeat	3.2e-12	38	594	631	6	44
A0A2C9UHU2	0.82991	0.0125	down	yes	PF00432.18	Prenyltrans	Prenyltransferase and squalene oxidase repeat	4.6e-14	52	639	690	2	41
A0A2C9WR12	0.815649	0.02506	down	yes	PF13041.3	PPR_2	PPR repeat family	2.3e-07	40	208	247	6	45
A0A2C9WR12	0.815649	0.02506	down	yes	PF13041.3	PPR_2	PPR repeat family	5e-11	43	385	427	7	49
A0A2C9VXM1	0.523269	0.03168	down	yes	PF13041.3	PPR_2	PPR repeat family	1.5e-07	41	109	149	10	50
A0A2C9VXM1	0.523269	0.03168	down	yes	PF13041.3	PPR_2	PPR repeat family	3.9e-13	50	135	184	1	50
A0A2C9VXM1	0.523269	0.03168	down	yes	PF13041.3	PPR_2	PPR repeat family	1.3e-09	29	170	198	1	29
A0A2C9VXM1	0.523269	0.03168	down	yes	PF13041.3	PPR_2	PPR repeat family	2.2e-18	50	202	251	1	50
A0A2C9VXM1	0.523269	0.03168	down	yes	PF13041.3	PPR_2	PPR repeat family	1.3e-21	50	237	286	1	50
A0A2C9VXM1	0.523269	0.03168	down	yes	PF13041.3	PPR_2	PPR repeat family	5.2e-21	50	272	321	1	50
A0A2C9VXM1	0.523269	0.03168	down	yes	PF13041.3	PPR_2	PPR repeat family	1.9e-15	44	313	356	7	50
A0A2C9VXM1	0.523269	0.03168	down	yes	PF13041.3	PPR_2	PPR repeat family	2.4e-17	49	342	390	1	49
A0A2C9VXM1	0.523269	0.03168	down	yes	PF13041.3	PPR_2	PPR repeat family	3.8e-20	50	377	426	1	50
A0A2C9VXM1	0.523269	0.03168	down	yes	PF13041.3	PPR_2	PPR repeat family	5e-13	36	412	447	1	36
A0A2C9VXM1	0.523269	0.03168	down	yes	PF13041.3	PPR_2	PPR repeat family	2.8e-18	47	449	495	3	49
A0A2C9VXM1	0.523269	0.03168	down	yes	PF13041.3	PPR_2	PPR repeat family	2.7e-15	48	484	531	3	50
A0A2C9VXM1	0.523269	0.03168	down	yes	PF13041.3	PPR_2	PPR repeat family	8.5e-18	48	517	564	1	48
A0A2C9WR12	0.815649	0.02506	down	yes	PF01535.17	PPR	PPR repeat	4e-06	30	172	201	2	31
A0A2C9WR12	0.815649	0.02506	down	yes	PF01535.17	PPR	PPR repeat	3.4e-07	25	385	409	4	28
A0A2C9VXM1	0.523269	0.03168	down	yes	PF12854.4	PPR_1	PPR repeat	7.9e-07	27	135	161	5	31
A0A2C9VXM1	0.523269	0.03168	down	yes	PF12854.4	PPR_1	PPR repeat	3.3e-15	32	167	198	2	33
A0A2C9VXM1	0.523269	0.03168	down	yes	PF12854.4	PPR_1	PPR repeat	1.5e-13	31	198	228	1	31
A0A2C9VXM1	0.523269	0.03168	down	yes	PF12854.4	PPR_1	PPR repeat	1.5e-14	34	233	266	1	34
A0A2C9VXM1	0.523269	0.03168	down	yes	PF12854.4	PPR_1	PPR repeat	7.7e-19	33	268	300	1	33
A0A2C9VXM1	0.523269	0.03168	down	yes	PF12854.4	PPR_1	PPR repeat	1.4e-12	33	304	336	2	34
A0A2C9VXM1	0.523269	0.03168	down	yes	PF12854.4	PPR_1	PPR repeat	2.2e-15	33	338	370	1	33
A0A2C9VXM1	0.523269	0.03168	down	yes	PF12854.4	PPR_1	PPR repeat	6.2e-12	33	374	406	2	34
A0A2C9VXM1	0.523269	0.03168	down	yes	PF12854.4	PPR_1	PPR repeat	1.7e-15	32	408	439	1	32
A0A2C9VXM1	0.523269	0.03168	down	yes	PF12854.4	PPR_1	PPR repeat	2.5e-14	34	443	476	1	34
A0A2C9VXM1	0.523269	0.03168	down	yes	PF12854.4	PPR_1	PPR repeat	1.1e-11	30	479	508	2	31
A0A2C9VXM1	0.523269	0.03168	down	yes	PF12854.4	PPR_1	PPR repeat	1.1e-10	32	514	545	2	33
A0A2C9VXM1	0.523269	0.03168	down	yes	PF12854.4	PPR_1	PPR repeat	2.4e-09	32	548	579	1	32
A0A2C9VXM1	0.523269	0.03168	down	yes	PF01535.17	PPR	PPR repeat	5.6e-10	26	173	198	1	26
A0A2C9VXM1	0.523269	0.03168	down	yes	PF01535.17	PPR	PPR repeat	3.4e-07	25	205	229	1	25
A0A2C9VXM1	0.523269	0.03168	down	yes	PF01535.17	PPR	PPR repeat	3.6e-09	31	240	270	1	31
A0A2C9VXM1	0.523269	0.03168	down	yes	PF01535.17	PPR	PPR repeat	2e-10	31	275	305	1	31
A0A2C9VXM1	0.523269	0.03168	down	yes	PF01535.17	PPR	PPR repeat	6.5e-08	31	310	340	1	31
A0A2C9VXM1	0.523269	0.03168	down	yes	PF01535.17	PPR	PPR repeat	1.1e-09	31	345	375	1	31
A0A2C9VXM1	0.523269	0.03168	down	yes	PF01535.17	PPR	PPR repeat	6e-10	30	381	410	2	31
A0A2C9VXM1	0.523269	0.03168	down	yes	PF01535.17	PPR	PPR repeat	7.3e-10	31	415	445	1	31
A0A2C9VXM1	0.523269	0.03168	down	yes	PF01535.17	PPR	PPR repeat	7.6e-12	30	450	479	1	30
A0A2C9VXM1	0.523269	0.03168	down	yes	PF01535.17	PPR	PPR repeat	1.8e-08	31	485	515	1	31
A0A2C9VXM1	0.523269	0.03168	down	yes	PF01535.17	PPR	PPR repeat	6.5e-08	31	520	550	1	31
A0A2C9VXM1	0.523269	0.03168	down	yes	PF01535.17	PPR	PPR repeat	2.5e-06	31	555	585	1	31
A0A2C9WCN8	0.815661	0.04692	down	yes	PF00639.18	Rotamase	PPIC-type PPIASE domain	1.7e-27	108	11	118	1	95
A0A2C9WCN8	0.815661	0.04692	down	yes	PF13616.3	Rotamase_3	PPIC-type PPIASE domain	1.7e-23	112	4	115	13	110
A0A2C9V082	0.759494	0.02916	down	yes	PF01379.17	Porphobil_deam	Porphobilinogen deaminase, dipyromethane cofactor binding domain	3.4e-77	212	74	285	1	195
A0A2C9V082	0.759494	0.02916	down	yes	PF03900.12	Porphobil_deamC	Porphobilinogen deaminase, C-terminal domain	1.9e-18	73	299	371	2	74
A0A2C9UEI7	0.742985	0.04484	down	yes	PF02719.12	Polysacc_synt_2	Polysaccharide biosynthesis protein	7.1e-24	273	9	281	1	263
A0A2C9UEI7	0.742985	0.04484	down	yes	PF02719.12	Polysacc_synt_2	Polysaccharide biosynthesis protein	3.9e-07	62	420	481	63	121
A0A2C9V030	0.637568	0.009209	down	yes	PF00348.14	polyprenyl_synt	Polyprenyl synthetase	2e-34	206	76	281	2	207
A0A2C9UWL8	0.814465	0.03823	down	yes	PF00348.14	polyprenyl_synt	Polyprenyl synthetase	5.5e-61	238	105	342	3	239
A0A2C9UZM7	0.603059	0.04648	down	yes	PF01190.14	Pollen_Ole_e_I	Pollen proteins Ole e I like	5.7e-26	98	32	129	1	94
A0A2C9VSN9	0.718963	0.01397	down	yes	PF09713.7	A_thal_3526	Plant protein 1589 of unknown function (A_thal_3526)	3e-30	52	58	109	1	52
A0A2C9VFU1	0.814286	0.04641	down	yes	PF00550.22	PP-binding	Phosphopantetheine attachment site	1.9e-15	68	60	127	1	67
A0A251JJV9	0.829208	0.03527	down	yes	PF00550.22	PP-binding	Phosphopantetheine attachment site	2.4e-16	66	57	122	2	66
A0A0C5AU57	0.79351	0.04048	down	yes	PF00294.21	PfkB	pfkB family carbohydrate kinase	7.5e-84	306	14	319	3	301
A0A199UBE2	0.81672	0.01855	down	yes	PF00141.20	peroxidase	Peroxidase	2e-71	240	42	281	8	229
A0A2C9UA18	0.597467	0.03485	down	yes	PF05922.13	Inhibitor_I9	Peptidase inhibitor I9	4.3e-21	77	26	102	1	82
A0A2C9W6P0	0.79938	0.01813	down	yes	PF05922.13	Inhibitor_I9	Peptidase inhibitor I9	4e-28	105	34	138	1	82
A0A2C9W773	0.801595	0.01414	down	yes	PF01433.17	Peptidase_M1	Peptidase family M1	9e-141	384	9	392	1	389
A0A2C9WR12	0.815649	0.02506	down	yes	PF13812.3	PPR_3	Pentatricopeptide repeat domain	7.2e-10	59	228	286	3	60
A0A2C9VXM1	0.523269	0.03168	down	yes	PF13812.3	PPR_3	Pentatricopeptide repeat domain	1.1e-10	56	125	180	3	58
A0A2C9VXM1	0.523269	0.03168	down	yes	PF13812.3	PPR_3	Pentatricopeptide repeat domain	1.9e-14	56	193	248	4	59
A0A2C9VXM1	0.523269	0.03168	down	yes	PF13812.3	PPR_3	Pentatricopeptide repeat domain	1.4e-13	48	237	284	13	60
A0A2C9VXM1	0.523269	0.03168	down	yes	PF13812.3	PPR_3	Pentatricopeptide repeat domain	2e-14	58	260	317	1	58
A0A2C9VXM1	0.523269	0.03168	down	yes	PF13812.3	PPR_3	Pentatricopeptide repeat domain	2.4e-13	57	297	353	3	59
A0A2C9VXM1	0.523269	0.03168	down	yes	PF13812.3	PPR_3	Pentatricopeptide repeat domain	1.5e-13	59	330	388	1	59
A0A2C9VXM1	0.523269	0.03168	down	yes	PF13812.3	PPR_3	Pentatricopeptide repeat domain	1e-13	59	366	424	2	60
A0A2C9VXM1	0.523269	0.03168	down	yes	PF13812.3	PPR_3	Pentatricopeptide repeat domain	3.3e-15	55	402	456	3	57
A0A2C9VXM1	0.523269	0.03168	down	yes	PF13812.3	PPR_3	Pentatricopeptide repeat domain	9.6e-10	42	451	492	17	58
A0A2C9VXM1	0.523269	0.03168	down	yes	PF13812.3	PPR_3	Pentatricopeptide repeat domain	9.2e-14	56	471	526	2	57
A0A2C9VXM1	0.523269	0.03168	down	yes	PF13812.3	PPR_3	Pentatricopeptide repeat domain	9.6e-11	56	507	562	3	58
A0A2C9WR12	0.815649	0.02506	down	yes	PF17177.1	PPR_long	Pentacotripeptide-repeat region of PROPR	3.3e-08	110	230	339	36	153
A0A2C9VXM1	0.523269	0.03168	down	yes	PF17177.1	PPR_long	Pentacotripeptide-repeat region of PROPR	1.2e-09	117	113	229	66	185
A0A2C9VXM1	0.523269	0.03168	down	yes	PF17177.1	PPR_long	Pentacotripeptide-repeat region of PROPR	3.2e-06	85	196	280	117	201
A0A2C9VXM1	0.523269	0.03168	down	yes	PF17177.1	PPR_long	Pentacotripeptide-repeat region of PROPR	2.2e-07	105	219	323	70	174
A0A2C9VXM1	0.523269	0.03168	down	yes	PF17177.1	PPR_long	Pentacotripeptide-repeat region of PROPR	1.9e-13	112	330	441	76	187
A0A2C9VXM1	0.523269	0.03168	down	yes	PF17177.1	PPR_long	Pentacotripeptide-repeat region of PROPR	9.5e-08	87	404	490	80	166
A0A2C9VXM1	0.523269	0.03168	down	yes	PF17177.1	PPR_long	Pentacotripeptide-repeat region of PROPR	4.2e-12	127	464	590	70	194
A0A2C9VVT1	0.742355	0.009022	down	yes	PF00112.20	Peptidase_C1	Papain family cysteine protease	6.2e-85	216	134	349	1	219
A0A2C9UA18	0.597467	0.03485	down	yes	PF02225.19	PA	PA domain	4.4e-14	62	395	456	20	77
A0A2C9UKI2	0.672897	0.009583	down	yes	PF16863.2	NtCtMGAM_N	N-terminal barrel of NtMGAM and CtMGAM, maltase-glucoamylase	1.1e-38	132	46	177	2	115
A0A2C9WL30	0.498764	0.01453	down	yes	PF14226.3	DIOX_N	non-haem dioxygenase in morphine synthesis N-terminal	2.4e-28	114	45	158	1	117
A0A2C9WFA5	0.552128	0.04439	down	yes	PF14226.3	DIOX_N	non-haem dioxygenase in morphine synthesis N-terminal	6.7e-26	111	38	148	1	117
A0A2C9U808	0.615141	0.04794	down	yes	PF05368.10	NmrA	NmrA-like family	5.8e-12	91	23	113	3	76
A0A2C9VET7	0.762626	0.02586	down	yes	PF05368.10	NmrA	NmrA-like family	7.2e-13	169	81	249	1	142
A0A2C9TZY6	0.582231	0.01923	down	yes	PF05368.10	NmrA	NmrA-like family	4.5e-13	136	8	143	1	120
A0A2C9VIK3	0.679113	0.01707	down	yes	PF00931.19	NB-ARC	NB-ARC domain	1.1e-66	265	190	454	17	286
A0A2C9U808	0.615141	0.04794	down	yes	PF13460.3	NAD_binding_10	NAD(P)H-binding	8.4e-17	119	25	143	1	101
A0A2C9VET7	0.762626	0.02586	down	yes	PF13460.3	NAD_binding_10	NAD(P)H-binding	5.5e-37	207	85	291	1	182
A0A2C9TZY6	0.582231	0.01923	down	yes	PF13460.3	NAD_binding_10	NAD(P)H-binding	8.2e-19	133	12	144	1	115
A0A2C9VUB4	0.829985	0.0114	down	yes	PF13450.3	NAD_binding_8	NAD(P)-binding Rossmann-like domain	7.4e-15	61	69	129	1	59
A0A2C9U808	0.615141	0.04794	down	yes	PF01370.18	Epimerase	NAD dependent epimerase/dehydratase family	7.4e-30	245	22	266	2	229
A0A2C9UEI7	0.742985	0.04484	down	yes	PF01370.18	Epimerase	NAD dependent epimerase/dehydratase family	1.1e-58	243	9	251	1	241
A0A2C9UEI7	0.742985	0.04484	down	yes	PF01370.18	Epimerase	NAD dependent epimerase/dehydratase family	1.5e-14	145	391	535	3	159
A0A2C9TZY6	0.582231	0.01923	down	yes	PF01370.18	Epimerase	NAD dependent epimerase/dehydratase family	1.4e-28	242	8	249	1	233
A0A2C9WAG9	0.778417	0.04262	down	yes	PF01370.18	Epimerase	NAD dependent epimerase/dehydratase family	3.7e-16	165	20	184	3	179
A0A2C9WNE6	0.711201	0.01137	down	yes	PF01370.18	Epimerase	NAD dependent epimerase/dehydratase family	4.6e-74	250	30	279	1	240
A0A199UCD7	0.818392	0.02662	down	yes	PF04825.10	Rad21_Rec8_N	N terminus of Rad21 / Rec8 like protein	3.5e-41	101	1	101	1	104
A0A2C9UWF5	0.823715	0.02903	down	yes	PF07994.9	NAD_binding_5	Myo-inositol-1-phosphate synthase	1.5e-146	433	62	494	1	322
A0A2C9UWF5	0.823715	0.02903	down	yes	PF01658.14	Inos-1-P_synth	Myo-inositol-1-phosphate synthase	9.3e-52	114	310	423	1	109
A0A2C9W9S0	0.55036	0.01564	down	yes	PF03999.9	MAP65_ASE1	Microtubule associated protein (MAP65/ASE1 family)	4.8e-97	510	51	560	16	491
A0A2C9U532	0.70155	0.01643	down	yes	PF00493.20	MCM	MCM2/3/5 family	7.8e-10	194	195	388	101	321
A0A199U9G0	0.773913	0.0389	down	yes	PF00493.20	MCM	MCM2/3/5 family	1.5e-139	326	411	736	2	330
A0A2C9U983	0.556996	0.0274	down	yes	PF00493.20	MCM	MCM2/3/5 family	7.9e-139	323	335	657	2	330
A0A199U9G0	0.773913	0.0389	down	yes	PF14551.3	MCM_N	MCM N-terminal domain	4.3e-22	119	122	240	2	124
A0A2C9U983	0.556996	0.0274	down	yes	PF14551.3	MCM_N	MCM N-terminal domain	9.4e-28	120	19	138	3	124
A0A2C9U808	0.615141	0.04794	down	yes	PF07993.9	NAD_binding_4	Male sterility protein	2.5e-15	197	25	221	3	209
A0A2C9UEI7	0.742985	0.04484	down	yes	PF07993.9	NAD_binding_4	Male sterility protein	3.4e-23	181	11	191	1	208
A0A2C9TZY6	0.582231	0.01923	down	yes	PF07993.9	NAD_binding_4	Male sterility protein	1.8e-13	186	10	195	1	208
A0A2C9U532	0.70155	0.01643	down	yes	PF01078.18	Mg_chelatase	Magnesium chelatase, subunit ChlI	3.9e-11	71	197	267	88	158
A0A199U9G0	0.773913	0.0389	down	yes	PF01078.18	Mg_chelatase	Magnesium chelatase, subunit ChlI	1.9e-08	66	518	583	94	159
A0A2C9U983	0.556996	0.0274	down	yes	PF01078.18	Mg_chelatase	Magnesium chelatase, subunit ChlI	5.5e-10	68	444	511	96	164
A0A2C9UQ36	0.782288	0.001237	down	yes	PF01423.19	LSM	LSM domain	8.1e-25	68	13	80	2	67
A0A2C9U0N0	0.802871	0.01299	down	yes	PF00412.19	LIM	LIM domain	4.3e-15	55	10	64	1	56
A0A2C9U0N0	0.802871	0.01299	down	yes	PF00412.19	LIM	LIM domain	1.8e-15	55	110	164	1	56
A0A2C9V7A9	0.695773	0.008129	down	yes	PF12799.4	LRR_4	Leucine Rich repeats (2 copies)	2.1e-07	41	139	179	1	38
A0A2C9VHA2	0.750229	0.03314	down	yes	PF12799.4	LRR_4	Leucine Rich repeats (2 copies)	2.6e-10	37	151	187	1	38
A0A2C9VHA2	0.750229	0.03314	down	yes	PF12799.4	LRR_4	Leucine Rich repeats (2 copies)	7.7e-06	37	249	285	3	40
A0A0K0QRG4	0.760983	0.02012	down	yes	PF12799.4	LRR_4	Leucine Rich repeats (2 copies)	1.3e-09	38	116	153	1	36
A0A0K0QRG4	0.760983	0.02012	down	yes	PF12799.4	LRR_4	Leucine Rich repeats (2 copies)	2.1e-07	42	140	181	1	39
A0A2C9UL95	0.814815	0.0004313	down	yes	PF12799.4	LRR_4	Leucine Rich repeats (2 copies)	1.2e-07	39	153	191	2	39
A0A2C9UL95	0.814815	0.0004313	down	yes	PF12799.4	LRR_4	Leucine Rich repeats (2 copies)	3.4e-07	37	228	264	2	38
A0A2C9UL95	0.814815	0.0004313	down	yes	PF12799.4	LRR_4	Leucine Rich repeats (2 copies)	4.6e-07	40	358	397	2	38
A0A2C9UL95	0.814815	0.0004313	down	yes	PF12799.4	LRR_4	Leucine Rich repeats (2 copies)	3.7e-09	38	406	443	2	40
A0A2C9UL95	0.814815	0.0004313	down	yes	PF12799.4	LRR_4	Leucine Rich repeats (2 copies)	2.7e-07	39	430	468	2	36
A0A2C9UL95	0.814815	0.0004313	down	yes	PF12799.4	LRR_4	Leucine Rich repeats (2 copies)	7.8e-07	33	483	515	6	35
A0A2C9UL95	0.814815	0.0004313	down	yes	PF12799.4	LRR_4	Leucine Rich repeats (2 copies)	2.6e-06	37	528	564	3	36
A0A2C9VIK3	0.679113	0.01707	down	yes	PF12799.4	LRR_4	Leucine Rich repeats (2 copies)	4.7e-06	38	595	632	3	38
A0A2C9V7A9	0.695773	0.008129	down	yes	PF08263.9	LRRNT_2	Leucine rich repeat N-terminal domain	2e-14	37	26	62	3	41
A0A2C9VHA2	0.750229	0.03314	down	yes	PF08263.9	LRRNT_2	Leucine rich repeat N-terminal domain	8.1e-12	39	23	61	2	41
A0A0K0QRG4	0.760983	0.02012	down	yes	PF08263.9	LRRNT_2	Leucine rich repeat N-terminal domain	1.3e-14	41	28	68	2	41
A0A2C9UL95	0.814815	0.0004313	down	yes	PF08263.9	LRRNT_2	Leucine rich repeat N-terminal domain	7.1e-16	39	38	76	4	41
A0A2C9V7A9	0.695773	0.008129	down	yes	PF13855.3	LRR_8	Leucine rich repeat	6.1e-06	42	110	151	20	61
A0A2C9V7A9	0.695773	0.008129	down	yes	PF13855.3	LRR_8	Leucine rich repeat	2.3e-08	60	116	175	2	61
A0A2C9V7A9	0.695773	0.008129	down	yes	PF13855.3	LRR_8	Leucine rich repeat	1.1e-07	44	163	206	1	43
A0A2C9V7A9	0.695773	0.008129	down	yes	PF13855.3	LRR_8	Leucine rich repeat	2.7e-07	56	215	270	5	61
A0A2C9V7A9	0.695773	0.008129	down	yes	PF13855.3	LRR_8	Leucine rich repeat	6.1e-07	55	239	293	5	61
A0A2C9VHA2	0.750229	0.03314	down	yes	PF13855.3	LRR_8	Leucine rich repeat	2.5e-10	38	149	186	23	60
A0A2C9VHA2	0.750229	0.03314	down	yes	PF13855.3	LRR_8	Leucine rich repeat	8.8e-11	54	206	259	8	61
A0A2C9VHA2	0.750229	0.03314	down	yes	PF13855.3	LRR_8	Leucine rich repeat	9.2e-11	59	273	331	3	61
A0A2C9VHA2	0.750229	0.03314	down	yes	PF00560.30	LRR_1	Leucine Rich Repeat	2.9e-06	23	176	198	1	23
A0A0K0QRG4	0.760983	0.02012	down	yes	PF13855.3	LRR_8	Leucine rich repeat	3e-10	61	116	176	1	61
A0A0K0QRG4	0.760983	0.02012	down	yes	PF13855.3	LRR_8	Leucine rich repeat	9e-11	60	141	200	2	61
A0A2C9UL95	0.814815	0.0004313	down	yes	PF13855.3	LRR_8	Leucine rich repeat	1.8e-06	42	99	140	20	61
A0A2C9UL95	0.814815	0.0004313	down	yes	PF13855.3	LRR_8	Leucine rich repeat	9.7e-08	60	105	164	2	61
A0A2C9UL95	0.814815	0.0004313	down	yes	PF13855.3	LRR_8	Leucine rich repeat	4.2e-07	63	153	215	2	61
A0A2C9UL95	0.814815	0.0004313	down	yes	PF13855.3	LRR_8	Leucine rich repeat	8.9e-12	60	205	264	3	61
A0A2C9UL95	0.814815	0.0004313	down	yes	PF13855.3	LRR_8	Leucine rich repeat	2.3e-08	60	310	369	2	61
A0A2C9UL95	0.814815	0.0004313	down	yes	PF13855.3	LRR_8	Leucine rich repeat	3.5e-11	60	358	417	2	61
A0A2C9UL95	0.814815	0.0004313	down	yes	PF13855.3	LRR_8	Leucine rich repeat	2.5e-10	39	428	466	24	61
A0A2C9UL95	0.814815	0.0004313	down	yes	PF13855.3	LRR_8	Leucine rich repeat	6e-07	41	522	562	21	61
A0A2C9VIK3	0.679113	0.01707	down	yes	PF13855.3	LRR_8	Leucine rich repeat	7.8e-06	55	572	626	3	59
A0A2C9VIK3	0.679113	0.01707	down	yes	PF13855.3	LRR_8	Leucine rich repeat	8.3e-06	58	974	1031	2	58
A0A2C9VIK3	0.679113	0.01707	down	yes	PF13855.3	LRR_8	Leucine rich repeat	1.2e-08	58	1095	1152	2	59
A0A2C9W6Q8	0.683089	0.008227	down	yes	PF08659.7	KR	KR domain	6.2e-12	93	148	240	1	96
A0A2C9WKA2	0.740506	0.01766	down	yes	PF14531.3	Kinase-like	Kinase-like	4.6e-06	147	178	324	141	288
A0A2C9WCR5	0.59525	0.01313	down	yes	PF01154.14	HMG_CoA_synt_N	Hydroxymethylglutaryl-coenzyme A synthase N terminal	1.4e-85	173	2	174	2	174
A0A2C9WCR5	0.59525	0.01313	down	yes	PF08540.7	HMG_CoA_synt_C	Hydroxymethylglutaryl-coenzyme A synthase C terminal	9.3e-118	275	175	449	1	280
A0A2C9VS56	0.785435	0.04406	down	yes	PF00271.28	Helicase_C	Helicase conserved C-terminal domain	1.3e-33	111	442	552	1	109
A0A2C9WQK4	0.736075	0.03702	down	yes	PF06825.9	HSBP1	Heat shock factor binding protein 1	5.6e-29	49	15	63	2	50
A0A2C9W7Q3	0.769231	0.04251	down	yes	PF01725.13	Ham1p_like	Ham1 family	1.9e-50	171	17	187	1	155
A0A2C9V0D8	0.689861	0.00685	down	yes	PF05419.9	GUN4	GUN4-like	1.1e-50	149	79	227	3	140
A0A2C9U7K8	0.819434	0.03264	down	yes	PF00903.22	Glyoxalase	Glyoxalase/Bleomycin resistance protein/Dioxygenase superfamily	7.5e-25	121	21	141	2	128
A0A2C9U7K8	0.819434	0.03264	down	yes	PF00903.22	Glyoxalase	Glyoxalase/Bleomycin resistance protein/Dioxygenase superfamily	9.9e-16	120	153	272	4	125
A0A2C9U7K8	0.819434	0.03264	down	yes	PF13669.3	Glyoxalase_4	Glyoxalase/Bleomycin resistance protein/Dioxygenase superfamily	1.1e-11	102	23	124	2	104
A0A2C9U7K8	0.819434	0.03264	down	yes	PF13669.3	Glyoxalase_4	Glyoxalase/Bleomycin resistance protein/Dioxygenase superfamily	7.6e-07	77	153	229	2	78
Q5PYQ4	0.687792	0.04169	down	yes	PF00534.17	Glycos_transf_1	Glycosyl transferases group 1	1.9e-10	72	189	260	10	71
A0A2C9UKI2	0.672897	0.009583	down	yes	PF01055.23	Glyco_hydro_31	Glycosyl hydrolases family 31	1.1e-151	491	269	759	1	426
A0A2C9UP55	0.809448	0.02229	down	yes	PF00332.15	Glyco_hydro_17	Glycosyl hydrolases family 17	1.5e-105	322	27	348	1	308
A0A2C9V1F5	0.760333	0.02992	down	yes	PF00933.18	Glyco_hydro_3	Glycosyl hydrolase family 3 N terminal domain	2.4e-72	330	49	378	1	319
A0A2C9V1F5	0.760333	0.02992	down	yes	PF01915.19	Glyco_hydro_3_C	Glycosyl hydrolase family 3 C-terminal domain	6.8e-39	210	415	624	1	197
A0A2C9UU70	0.761872	0.04771	down	yes	PF00728.19	Glyco_hydro_20	Glycosyl hydrolase family 20, catalytic domain	3e-87	305	94	398	1	353
A0A2C9UMJ2	0.554009	0.005276	down	yes	PF00232.15	Glyco_hydro_1	Glycosyl hydrolase family 1	1.7e-162	470	39	508	2	452
A0A2C9W823	0.727528	0.01059	down	yes	PF08718.8	GLTP	Glycolipid transfer protein (GLTP)	9.1e-50	140	26	165	2	145
A0A2C9VXQ6	0.64755	0.02814	down	yes	PF01182.17	Glucosamine_iso	Glucosamine-6-phosphate isomerases/6-phosphogluconolactonase	7.2e-75	231	90	320	2	224
A0A2C9VK05	0.714479	0.01392	down	yes	PF00042.19	Globin	Globin	4.3e-21	108	9	116	3	110
A0A2C9U225	0.73782	0.04323	down	yes	PF02704.11	GASA	Gibberellin regulated protein	4.8e-28	60	51	110	1	60
A0A2C9U8G8	0.806552	0.03763	down	yes	PF13472.3	Lipase_GDSL_2	GDSL-like Lipase/Acylhydrolase family	8.1e-32	195	7	201	1	177
A0A2C9U8G8	0.806552	0.03763	down	yes	PF00657.19	Lipase_GDSL	GDSL-like Lipase/Acylhydrolase	6.1e-28	202	5	206	1	168
A0A2C9VQ40	0.710456	0.01958	down	yes	PF00657.19	Lipase_GDSL	GDSL-like Lipase/Acylhydrolase	7.7e-17	319	41	359	1	165
A0A2C9U808	0.615141	0.04794	down	yes	PF16363.2	GDP_Man_Dehyd	GDP-mannose 4,6 dehydratase	1.7e-13	193	23	215	2	191
A0A2C9UEI7	0.742985	0.04484	down	yes	PF16363.2	GDP_Man_Dehyd	GDP-mannose 4,6 dehydratase	1.1e-72	306	10	315	1	332
A0A2C9UEI7	0.742985	0.04484	down	yes	PF16363.2	GDP_Man_Dehyd	GDP-mannose 4,6 dehydratase	1.2e-08	139	414	552	55	187
A0A2C9TZY6	0.582231	0.01923	down	yes	PF16363.2	GDP_Man_Dehyd	GDP-mannose 4,6 dehydratase	3.3e-17	259	10	268	2	263
A0A2C9WAG9	0.778417	0.04262	down	yes	PF16363.2	GDP_Man_Dehyd	GDP-mannose 4,6 dehydratase	1.4e-10	149	41	189	53	199
A0A2C9WNE6	0.711201	0.01137	down	yes	PF16363.2	GDP_Man_Dehyd	GDP-mannose 4,6 dehydratase	3.6e-139	317	31	347	1	332
A0A2C9U1B5	0.510956	0.01226	down	yes	PF00304.17	Gamma-thionin	Gamma-thionin family	5.2e-22	47	31	77	1	47
A0A2C9UKI2	0.672897	0.009583	down	yes	PF13802.3	Gal_mutarotas_2	Galactose mutarotase-like	1.8e-10	69	180	248	2	63
A0A2C9WEL7	0.780562	0.01963	down	yes	PF02910.17	Succ_DH_flav_C	Fumarate reductase flavoprotein C-term	7.1e-48	133	504	636	1	128
A0A2C9V826	0.635546	0.01183	down	yes	PF12327.5	FtsZ_C	FtsZ family, C-terminal domain	8.1e-35	95	337	431	1	95
A0A2C9VUB4	0.829985	0.0114	down	yes	PF01593.21	Amino_oxidase	Flavin containing amine oxidoreductase	2.1e-92	459	74	532	1	447
A0A2C9VB24	0.819324	0.004476	down	yes	PF00254.25	FKBP_C	FKBP-type peptidyl-prolyl cis-trans isomerase	1.7e-22	106	93	198	2	94
K0E5T2	0.8173	0.0447	down	yes	PF03405.11	FA_desaturase_2	Fatty acid desaturase	3.7e-166	322	69	390	2	326
A0A2C9UZC8	0.533072	0.02058	down	yes	PF08392.9	FAE1_CUT1_RppA	FAE1/Type III polyketide synthase-like protein	3.3e-09	109	145	253	124	229
A0A2C9W2F1	0.72716	0.04067	down	yes	PF08392.9	FAE1_CUT1_RppA	FAE1/Type III polyketide synthase-like protein	2.3e-09	110	139	248	119	225
A0A2C9W7M3	0.51615	0.03392	down	yes	PF08392.9	FAE1_CUT1_RppA	FAE1/Type III polyketide synthase-like protein	1.2e-09	101	145	245	126	223
A0A2C9UZ94	0.536824	0.02719	down	yes	PF08392.9	FAE1_CUT1_RppA	FAE1/Type III polyketide synthase-like protein	6e-10	110	147	256	127	233
A0A2C9UKX9	0.774678	0.01346	down	yes	PF01494.16	FAD_binding_3	FAD binding domain	1.1e-08	31	57	87	3	33
A0A2C9UKX9	0.774678	0.01346	down	yes	PF01494.16	FAD_binding_3	FAD binding domain	3.5e-06	30	199	228	151	180
A0A2C9WEL7	0.780562	0.01963	down	yes	PF00890.21	FAD_binding_2	FAD binding domain	2.5e-126	397	53	449	1	417
A0A2C9W1H8	0.827287	0.04229	down	yes	PF08662.8	eIF2A	Eukaryotic translation initiation factor eIF2A	1.1e-48	114	1	114	81	194
A0A2C9U0M4	0.678277	0.003282	down	yes	PF00026.20	Asp	Eukaryotic aspartyl protease	2.6e-18	336	97	432	1	314
A0A2C9VW42	0.76087	0.02178	down	yes	PF00026.20	Asp	Eukaryotic aspartyl protease	6.4e-22	334	160	493	1	313
A0A2C9WFE7	0.620386	0.007257	down	yes	PF00026.20	Asp	Eukaryotic aspartyl protease	3.2e-18	338	96	433	1	314
A0A2C9W773	0.801595	0.01414	down	yes	PF11838.5	ERAP1_C	ERAP1-like C-terminal domain	1.7e-86	317	523	839	1	311
A0A2C9WMZ6	0.664054	0.03714	down	yes	PF16113.2	ECH_2	Enoyl-CoA hydratase/isomerase	1.5e-111	337	21	357	1	333
A0A2C9WMZ6	0.664054	0.03714	down	yes	PF00378.17	ECH_1	Enoyl-CoA hydratase/isomerase	1.4e-26	212	19	230	4	211
A0A2C9W6Q8	0.683089	0.008227	down	yes	PF13561.3	adh_short_C2	Enoyl-(Acyl carrier protein) reductase	1.9e-16	138	154	291	1	132
A0A2C9VXV7	0.755869	0.0133	down	yes	PF13499.3	EF-hand_7	EF-hand domain pair	1.8e-18	62	12	73	3	70
A0A2C9VXV7	0.755869	0.0133	down	yes	PF13499.3	EF-hand_7	EF-hand domain pair	4.2e-21	64	83	146	1	70
A0A2C9VXV7	0.755869	0.0133	down	yes	PF13833.3	EF-hand_8	EF-hand domain pair	3.7e-17	51	25	75	2	53
A0A2C9VXV7	0.755869	0.0133	down	yes	PF13833.3	EF-hand_8	EF-hand domain pair	8.4e-18	49	98	146	2	51
A0A2C9UNN3	0.802948	0.01583	down	yes	PF13499.3	EF-hand_7	EF-hand domain pair	3e-19	63	18	80	3	71
A0A2C9UNN3	0.802948	0.01583	down	yes	PF13499.3	EF-hand_7	EF-hand domain pair	5.6e-18	63	89	151	2	70
A0A2C9UNN3	0.802948	0.01583	down	yes	PF13833.3	EF-hand_8	EF-hand domain pair	4.6e-06	22	18	39	26	47
A0A2C9UNN3	0.802948	0.01583	down	yes	PF13833.3	EF-hand_8	EF-hand domain pair	6.6e-06	25	54	78	26	50
A0A2C9UNN3	0.802948	0.01583	down	yes	PF13833.3	EF-hand_8	EF-hand domain pair	1.1e-13	50	103	152	2	52
A0A2C9VXV7	0.755869	0.0133	down	yes	PF13405.3	EF-hand_6	EF-hand domain	8.4e-13	30	12	41	1	31
A0A2C9VXV7	0.755869	0.0133	down	yes	PF13405.3	EF-hand_6	EF-hand domain	8e-06	26	49	74	2	27
A0A2C9VXV7	0.755869	0.0133	down	yes	PF13405.3	EF-hand_6	EF-hand domain	1.6e-11	30	85	114	1	31
A0A2C9VXV7	0.755869	0.0133	down	yes	PF13405.3	EF-hand_6	EF-hand domain	8.2e-07	21	127	147	7	27
A0A2C9VXV7	0.755869	0.0133	down	yes	PF14658.3	EF-hand_9	EF-hand domain	1.6e-11	60	16	75	3	64
A0A2C9VXV7	0.755869	0.0133	down	yes	PF14658.3	EF-hand_9	EF-hand domain	2.4e-08	59	89	147	3	63
A0A2C9VXV7	0.755869	0.0133	down	yes	PF08976.8	EF-hand_11	EF-hand domain	6e-08	70	85	154	21	91
A0A2C9UNN3	0.802948	0.01583	down	yes	PF13405.3	EF-hand_6	EF-hand domain	5e-11	30	18	47	1	31
A0A2C9UNN3	0.802948	0.01583	down	yes	PF13405.3	EF-hand_6	EF-hand domain	3.3e-07	26	55	80	2	27
A0A2C9UNN3	0.802948	0.01583	down	yes	PF13405.3	EF-hand_6	EF-hand domain	4.7e-11	30	90	119	1	31
A0A2C9UNN3	0.802948	0.01583	down	yes	PF13405.3	EF-hand_6	EF-hand domain	1.9e-06	18	135	152	10	27
A0A2C9UNN3	0.802948	0.01583	down	yes	PF14658.3	EF-hand_9	EF-hand domain	2.3e-06	58	22	79	3	62
A0A2C9UNN3	0.802948	0.01583	down	yes	PF14658.3	EF-hand_9	EF-hand domain	5.9e-07	61	94	154	3	65
A0A2C9WKA2	0.740506	0.01766	down	yes	PF13405.3	EF-hand_6	EF-hand domain	3.5e-09	29	384	412	2	31
A0A2C9WM64	0.824439	0.0208	down	yes	PF00736.16	EF1_GNE	EF-1 guanine nucleotide exchange domain	1.4e-37	88	137	224	1	90
A0A2C9VXV7	0.755869	0.0133	down	yes	PF00036.29	EF-hand_1	EF hand	1.9e-12	29	12	40	1	29
A0A2C9VXV7	0.755869	0.0133	down	yes	PF00036.29	EF-hand_1	EF hand	1.4e-11	28	48	75	1	28
A0A2C9VXV7	0.755869	0.0133	down	yes	PF00036.29	EF-hand_1	EF hand	1.6e-12	28	85	112	1	28
A0A2C9VXV7	0.755869	0.0133	down	yes	PF00036.29	EF-hand_1	EF hand	2.9e-13	28	121	148	1	28
A0A2C9VXV7	0.755869	0.0133	down	yes	PF13202.3	EF-hand_5	EF hand	4.8e-08	24	14	37	2	25
A0A2C9VXV7	0.755869	0.0133	down	yes	PF13202.3	EF-hand_5	EF hand	1.1e-07	25	49	73	1	25
A0A2C9VXV7	0.755869	0.0133	down	yes	PF13202.3	EF-hand_5	EF hand	1.1e-09	25	86	110	1	25
A0A2C9VXV7	0.755869	0.0133	down	yes	PF13202.3	EF-hand_5	EF hand	4.2e-08	23	124	146	3	25
A0A2C9UNN3	0.802948	0.01583	down	yes	PF00036.29	EF-hand_1	EF hand	7.6e-11	29	18	46	1	29
A0A2C9UNN3	0.802948	0.01583	down	yes	PF00036.29	EF-hand_1	EF hand	4.4e-11	28	54	81	1	28
A0A2C9UNN3	0.802948	0.01583	down	yes	PF00036.29	EF-hand_1	EF hand	1.3e-10	28	90	117	1	28
A0A2C9UNN3	0.802948	0.01583	down	yes	PF00036.29	EF-hand_1	EF hand	2.7e-10	27	127	153	2	28
A0A2C9UNN3	0.802948	0.01583	down	yes	PF13202.3	EF-hand_5	EF hand	1.8e-11	23	20	42	2	24
A0A2C9UNN3	0.802948	0.01583	down	yes	PF13202.3	EF-hand_5	EF hand	6.6e-08	23	56	78	2	24
A0A2C9UNN3	0.802948	0.01583	down	yes	PF13202.3	EF-hand_5	EF hand	2.9e-07	24	91	114	1	24
A0A2C9WKA2	0.740506	0.01766	down	yes	PF00036.29	EF-hand_1	EF hand	9.7e-11	27	384	410	2	28
A0A2C9WC37	0.821311	0.04266	down	yes	PF02212.15	GED	Dynamin GTPase effector domain	3.3e-26	93	514	606	2	92
A0A251J5V5	0.769692	0.03347	down	yes	PF02212.15	GED	Dynamin GTPase effector domain	1.7e-27	91	525	615	4	92
A0A2C9WC37	0.821311	0.04266	down	yes	PF00350.20	Dynamin_N	Dynamin family	1.1e-59	177	37	213	1	168
A0A251J5V5	0.769692	0.03347	down	yes	PF00350.20	Dynamin_N	Dynamin family	2.8e-59	176	38	213	1	167
A0A2C9WC37	0.821311	0.04266	down	yes	PF01031.17	Dynamin_M	Dynamin central region	2.1e-71	268	222	489	1	270
A0A251J5V5	0.769692	0.03347	down	yes	PF01031.17	Dynamin_M	Dynamin central region	1.2e-66	267	223	489	1	269
A0A2C9W5S5	0.699403	0.02608	down	yes	PF14365.3	DUF4409	Domain of unknown function (DUF4409)	2e-51	123	56	178	1	118
A0A2C9VDJ0	0.816064	0.001672	down	yes	PF11965.5	DUF3479	Domain of unknown function (DUF3479)	4.7e-51	161	80	240	1	161
A0A2C9U257	0.761406	0.04187	down	yes	PF11961.5	DUF3475	Domain of unknown function (DUF3475)	2.2e-28	57	159	215	1	57
A0A2C9W5S5	0.699403	0.02608	down	yes	PF03080.12	DUF239	Domain of unknown function (DUF239)	8e-94	223	191	413	1	222
A0A199UA86	0.76025	0.02082	down	yes	PF02826.16	2-Hacid_dh_C	D-isomer specific 2-hydroxyacid dehydrogenase, NAD binding domain	5.7e-67	176	185	360	1	178
A0A199UA86	0.76025	0.02082	down	yes	PF00389.27	2-Hacid_dh	D-isomer specific 2-hydroxyacid dehydrogenase, catalytic domain	5e-40	310	83	392	1	134
A0A2C9WNW9	0.806503	0.02715	down	yes	PF01207.14	Dus	Dihydrouridine synthase (Dus)	2e-06	59	208	266	169	224
A0A2C9VEN0	0.776006	0.01051	down	yes	PF02152.15	FolB	Dihydroneopterin aldolase	2.6e-35	111	32	142	2	110
A0A2C9URI0	0.755927	0.02642	down	yes	PF01738.15	DLH	Dienelactone hydrolase family	3e-63	221	67	287	1	216
A0A2C9VAW5	0.648858	0.002301	down	yes	PF01678.16	DAP_epimerase	Diaminopimelate epimerase	4.7e-17	65	24	88	1	63
A0A2C9VAW5	0.648858	0.002301	down	yes	PF01678.16	DAP_epimerase	Diaminopimelate epimerase	4.6e-07	34	91	124	85	119
A0A2C9U1I8	0.81135	0.01657	down	yes	PF00490.18	ALAD	Delta-aminolevulinic acid dehydratase	8.1e-47	152	107	258	2	150
A0A2C9VTU2	0.763339	0.003079	down	yes	PF00676.17	E1_dh	Dehydrogenase E1 component	4.1e-88	302	95	396	2	297
A0A2C9UE54	0.786081	0.01165	down	yes	PF00920.18	ILVD_EDD	Dehydratase family	1.5e-224	520	91	610	1	516
A0A2C9VS56	0.785435	0.04406	down	yes	PF00270.26	DEAD	DEAD/DEAH box helicase	4.5e-54	172	236	407	1	176
A0A2C9VXV7	0.755869	0.0133	down	yes	PF12763.4	EF-hand_4	Cytoskeletal-regulatory complex EF hand	3.7e-08	62	85	146	8	69
A0A2C9UNN3	0.802948	0.01583	down	yes	PF12763.4	EF-hand_4	Cytoskeletal-regulatory complex EF hand	8.4e-06	60	18	77	11	67
A0A2C9WLV0	0.703922	0.03549	down	yes	PF00067.19	p450	Cytochrome P450	1.6e-119	453	33	485	1	455
A0A2C9U0I1	0.644137	0.034	down	yes	PF00067.19	p450	Cytochrome P450	5.9e-102	459	30	488	1	462
A0A2C9UBC8	0.816403	0.01268	down	yes	PF00173.25	Cyt-b5	Cytochrome b5-like Heme/Steroid binding domain	8.1e-20	92	7	98	4	73
A0A2C9U066	0.70398	0.01338	down	yes	PF00173.25	Cyt-b5	Cytochrome b5-like Heme/Steroid binding domain	5.7e-28	72	8	79	1	73
A0A2C9UP07	0.826367	0.0006499	down	yes	PF00160.18	Pro_isomerase	Cyclophilin type peptidyl-prolyl cis-trans isomerase/CLD	2.7e-54	147	105	251	9	154
A0A2C9VRD1	0.480696	0.005346	down	yes	PF04969.13	CS	CS domain	6.3e-19	60	227	286	2	62
A0A2C9WH02	0.798266	0.01746	down	yes	PF03765.12	CRAL_TRIO_N	CRAL/TRIO, N-terminal domain	4.8e-14	42	245	286	16	54
A0A2C9WH02	0.798266	0.01746	down	yes	PF00650.17	CRAL_TRIO	CRAL/TRIO domain	1.8e-34	160	311	470	8	158
A0A2C9VID4	0.715811	0.01744	down	yes	PF14705.3	Costars	Costars	2.5e-32	76	3	78	2	75
A0A2C9U752	0.789045	0.009672	down	yes	PF01218.15	Coprogen_oxidas	Coproporphyrinogen III oxidase	8.5e-140	303	99	401	2	296
G0Y297	0.46328	0.01348	down	yes	PF00080.17	Sod_Cu	Copper/zinc superoxide dismutase (SODC)	2.7e-45	121	3	123	25	139
Q58ZE5	0.680328	0.03161	down	yes	PF00080.17	Sod_Cu	Copper/zinc superoxide dismutase (SODC)	2.5e-52	137	12	148	6	139
A0A199UCD7	0.818392	0.02662	down	yes	PF04824.13	Rad21_Rec8	Conserved region of Rad21 / Rec8 like protein	2.4e-22	47	1199	1245	8	54
A0A2C9VDJ0	0.816064	0.001672	down	yes	PF02514.13	CobN-Mg_chel	CobN/Magnesium Chelatase	0	1118	244	1361	2	1013
A0A2C9VCV8	0.697165	0.0443	down	yes	PF08267.9	Meth_synt_1	Cobalamin-independent synthase, N-terminal domain	7.7e-122	313	3	315	2	310
A0A2C9VCV8	0.697165	0.0443	down	yes	PF08267.9	Meth_synt_1	Cobalamin-independent synthase, N-terminal domain	1.8e-08	139	552	690	148	280
A0A2C9VCV8	0.697165	0.0443	down	yes	PF01717.15	Meth_synt_2	Cobalamin-independent synthase, Catalytic domain	4.2e-06	79	138	216	109	184
A0A2C9VCV8	0.697165	0.0443	down	yes	PF01717.15	Meth_synt_2	Cobalamin-independent synthase, Catalytic domain	4.4e-162	324	432	755	1	323
A0A251LD04	0.771158	0.02892	down	yes	PF00549.16	Ligase_CoA	CoA-ligase	1.7e-16	126	173	298	1	153
A0A2C9UDE0	0.738589	0.04991	down	yes	PF00549.16	Ligase_CoA	CoA-ligase	2.5e-16	126	173	298	1	153
A0A2C9U1Y8	0.688165	0.0157	down	yes	PF01474.13	DAHP_synth_2	Class-II DAHP synthetase family	6.3e-201	437	89	525	1	437
A0A2C9UQJ4	0.683019	0.01601	down	yes	PF01474.13	DAHP_synth_2	Class-II DAHP synthetase family	2.2e-200	437	80	516	1	437
A0A251LD04	0.771158	0.02892	down	yes	PF00285.18	Citrate_synt	Citrate synthase, C-terminal domain	2.4e-21	198	399	596	168	357
A0A2C9UDE0	0.738589	0.04991	down	yes	PF00285.18	Citrate_synt	Citrate synthase, C-terminal domain	2.5e-20	198	399	596	168	357
A0A2C9W4M9	0.672606	0.04823	down	yes	PF00166.18	Cpn10	Chaperonin 10 Kd subunit	1.5e-32	90	65	154	2	92
A0A2C9W4M9	0.672606	0.04823	down	yes	PF00166.18	Cpn10	Chaperonin 10 Kd subunit	1.5e-31	92	163	254	2	92
A0A2C9VNF2	0.609621	0.02782	down	yes	PF02431.12	Chalcone	Chalcone-flavanone isomerase	2.4e-35	198	8	205	1	202
A0A2C9UZC8	0.533072	0.02058	down	yes	PF00195.16	Chal_sti_synt_N	Chalcone and stilbene synthases, N-terminal domain	4.3e-126	224	7	230	2	225
A0A2C9W2F1	0.72716	0.04067	down	yes	PF00195.16	Chal_sti_synt_N	Chalcone and stilbene synthases, N-terminal domain	1.8e-126	224	6	229	2	225
A0A2C9W7M3	0.51615	0.03392	down	yes	PF00195.16	Chal_sti_synt_N	Chalcone and stilbene synthases, N-terminal domain	1.1e-129	224	5	228	2	225
A0A2C9UZ94	0.536824	0.02719	down	yes	PF00195.16	Chal_sti_synt_N	Chalcone and stilbene synthases, N-terminal domain	4.4e-117	224	6	229	2	225
A0A2C9UZC8	0.533072	0.02058	down	yes	PF02797.12	Chal_sti_synt_C	Chalcone and stilbene synthases, C-terminal domain	6.5e-77	150	240	389	1	150
A0A2C9W2F1	0.72716	0.04067	down	yes	PF02797.12	Chal_sti_synt_C	Chalcone and stilbene synthases, C-terminal domain	5.2e-77	151	239	389	1	151
A0A2C9W7M3	0.51615	0.03392	down	yes	PF02797.12	Chal_sti_synt_C	Chalcone and stilbene synthases, C-terminal domain	1.2e-76	150	238	387	1	150
A0A2C9UZ94	0.536824	0.02719	down	yes	PF02797.12	Chal_sti_synt_C	Chalcone and stilbene synthases, C-terminal domain	4.8e-72	151	239	389	1	151
A0A2C9VVT1	0.742355	0.009022	down	yes	PF08246.9	Inhibitor_I29	Cathepsin propeptide inhibitor domain (I29)	6.5e-22	57	49	105	1	58
A0A2C9VWS7	0.63694	0.02675	down	yes	PF00135.25	COesterase	Carboxylesterase family	5.6e-11	115	58	172	90	202
A0A2C9WGK1	0.727617	0.04859	down	yes	PF01039.19	Carboxyl_trans	Carboxyl transferase domain	1.4e-171	552	1600	2151	2	494
A0A2C9WGK1	0.727617	0.04859	down	yes	PF02786.14	CPSase_L_D2	Carbamoyl-phosphate synthase L chain, ATP binding domain	9.5e-49	183	216	398	23	209
A0A251LGF6	0.754194	0.01221	down	yes	PF04667.14	Endosulfine	cAMP-regulated phosphoprotein/endosulfine conserved region	9.4e-27	73	24	96	2	77
A0A2C9WGK1	0.727617	0.04859	down	yes	PF00364.19	Biotin_lipoyl	Biotin-requiring enzyme	9.5e-15	65	691	755	11	73
A0A2C9WGK1	0.727617	0.04859	down	yes	PF00289.19	Biotin_carb_N	Biotin carboxylase, N-terminal domain	1.3e-33	120	49	168	2	110
A0A2C9WGK1	0.727617	0.04859	down	yes	PF02785.16	Biotin_carb_C	Biotin carboxylase C-terminal domain	4.9e-25	107	445	551	2	107
A0A2C9UU70	0.761872	0.04771	down	yes	PF14845.3	Glycohydro_20b2	beta-acetyl hexosaminidase like	2.3e-14	42	28	69	96	135
A0A2C9W8R7	0.806864	0.005143	down	yes	PF05698.11	Trigger_C	Bacterial trigger factor protein (TF) C-terminus	5.2e-25	158	374	531	1	160
A0A2C9W8R7	0.806864	0.005143	down	yes	PF05697.10	Trigger_N	Bacterial trigger factor protein (TF)	2.3e-23	136	96	231	6	130
A0A2C9WGK1	0.727617	0.04859	down	yes	PF15632.3	ATPgrasp_Ter	ATP-grasp in the biosynthetic pathway with Ter operon	2.7e-06	96	96	191	37	130
A0A2C9WGK1	0.727617	0.04859	down	yes	PF02655.11	ATP-grasp_3	ATP-grasp domain	6e-12	147	224	370	24	159
A0A2C9WGK1	0.727617	0.04859	down	yes	PF02222.19	ATP-grasp	ATP-grasp domain	2.8e-09	152	217	368	14	159
A0A2C9VRK2	0.796212	0.02818	down	yes	PF02190.13	LON_substr_bdg	ATP-dependent protease La (LON) substrate-binding domain	1.6e-25	193	279	471	2	206
A0A2C9UG90	0.703412	0.0229	down	yes	PF07542.8	ATP12	ATP12 chaperone protein	6.6e-36	125	97	221	1	126
A0A2C9VYR2	0.672199	0.03177	down	yes	PF00221.16	Lyase_aromatic	Aromatic amino acid lyase	7e-156	477	61	537	1	456
Q94F89	0.788262	0.03717	down	yes	PF00221.16	Lyase_aromatic	Aromatic amino acid lyase	1.6e-158	476	60	535	1	457
A0A0C4ZR11	0.815047	0.04877	down	yes	PF00191.17	Annexin	Annexin	1.4e-13	49	104	152	18	66
A0A0C4ZR11	0.815047	0.04877	down	yes	PF00191.17	Annexin	Annexin	2.5e-14	50	177	226	4	53
A0A0C4ZR11	0.815047	0.04877	down	yes	PF00191.17	Annexin	Annexin	8.9e-14	61	251	311	8	66
A0A2C9VAC2	0.756046	0.04383	down	yes	PF13193.3	AMP-binding_C	AMP-binding enzyme C-terminal domain	2.9e-21	76	471	546	1	75
A0A2C9U6M1	0.827085	0.04232	down	yes	PF00501.25	AMP-binding	AMP-binding enzyme	2.5e-104	460	63	522	10	421
A0A2C9VAC2	0.756046	0.04383	down	yes	PF00501.25	AMP-binding	AMP-binding enzyme	3.9e-109	410	53	462	8	420
A0A2C9VRN2	0.699132	0.01974	down	yes	PF00202.18	Aminotran_3	Aminotransferase class-III	1.4e-72	310	85	394	10	334
A0A2C9USB9	0.496107	0.005468	down	yes	PF00561.17	Abhydrolase_1	alpha/beta hydrolase fold	7.6e-33	238	5	242	2	255
A0A2C9VWS7	0.63694	0.02675	down	yes	PF07859.10	Abhydrolase_3	alpha/beta hydrolase fold	5.7e-44	205	75	279	1	210
A0A2C9U614	0.735471	0.003327	down	yes	PF00248.18	Aldo_ket_red	Aldo/keto reductase family	6.4e-56	272	19	290	2	289
A0A2C9UGV5	0.626409	0.03809	down	yes	PF00248.18	Aldo_ket_red	Aldo/keto reductase family	2.6e-54	274	19	292	2	290
A0A2C9UCR0	0.775715	0.002041	down	yes	PF00171.19	Aldedh	Aldehyde dehydrogenase family	9.8e-131	467	60	526	4	462
A0A2C9URP9	0.651576	0.0378	down	yes	PF08240.9	ADH_N	Alcohol dehydrogenase GroES-like domain	1.9e-31	114	39	152	2	108
A0A251J164	0.81988	0.04766	down	yes	PF00025.18	Arf	ADP-ribosylation factor family	7.5e-15	127	13	139	14	137
A0A251KTV4	0.817337	0.01846	down	yes	PF00406.19	ADK	Adenylate kinase	1.4e-53	153	26	178	1	150
A0A2C9U5C1	0.600092	0.007122	down	yes	PF00887.16	ACBP	Acyl CoA binding protein	4.6e-33	78	5	82	2	80
A0A2C9UIZ2	0.685067	0.01316	down	yes	PF00887.16	ACBP	Acyl CoA binding protein	5.6e-34	78	5	82	2	80
A0A2C9V7I1	0.744249	0.02551	down	yes	PF00022.16	Actin	Actin	5.2e-152	373	5	377	2	407
A0A199UA86	0.76025	0.02082	down	yes	PF01842.22	ACT	ACT domain	8.2e-14	60	551	610	3	64
A0A2C9V8N4	0.827258	0.006291	down	yes	PF04536.11	TPM_phosphatase	Acid phosphatase of thylakoid lumen protein	4.1e-10	93	92	184	1	101
A0A2C9WGK1	0.727617	0.04859	down	yes	PF08326.9	ACC_central	Acetyl-CoA carboxylase, central region	2e-200	744	756	1499	1	712
A0A2C9U532	0.70155	0.01643	down	yes	PF07728.11	AAA_5	AAA domain (dynein-related subfamily)	9.8e-07	107	174	280	26	138
A0A199U9G0	0.773913	0.0389	down	yes	PF07728.11	AAA_5	AAA domain (dynein-related subfamily)	1.9e-10	117	468	584	1	124
A0A251KTV4	0.817337	0.01846	down	yes	PF13207.3	AAA_17	AAA domain	1.4e-42	131	27	157	1	136
A0A251KTV4	0.817337	0.01846	down	yes	PF13238.3	AAA_18	AAA domain	1.5e-14	129	24	152	1	123
A0A251KTV4	0.817337	0.01846	down	yes	PF13671.3	AAA_33	AAA domain	5e-12	140	23	162	1	135
A0A251K3W2	0.780873	0.01556	down	yes	PF00428.16	Ribosomal_60s	60s Acidic ribosomal protein	7.9e-29	99	17	115	1	89
A0A2C9UZC8	0.533072	0.02058	down	yes	PF08541.7	ACP_syn_III_C	3-Oxoacyl-[acyl-carrier-protein (ACP)] synthase III C terminal	1.4e-10	84	303	386	15	88
A0A2C9W2F1	0.72716	0.04067	down	yes	PF08541.7	ACP_syn_III_C	3-Oxoacyl-[acyl-carrier-protein (ACP)] synthase III C terminal	2.7e-10	84	302	385	15	88
A0A2C9W7M3	0.51615	0.03392	down	yes	PF08541.7	ACP_syn_III_C	3-Oxoacyl-[acyl-carrier-protein (ACP)] synthase III C terminal	1.1e-09	83	302	384	16	88
A0A2C9UZ94	0.536824	0.02719	down	yes	PF08541.7	ACP_syn_III_C	3-Oxoacyl-[acyl-carrier-protein (ACP)] synthase III C terminal	2.6e-10	84	302	385	15	88
A0A2C9UZC8	0.533072	0.02058	down	yes	PF08545.7	ACP_syn_III	3-Oxoacyl-[acyl-carrier-protein (ACP)] synthase III	4.5e-10	70	164	233	5	68
A0A2C9W2F1	0.72716	0.04067	down	yes	PF08545.7	ACP_syn_III	3-Oxoacyl-[acyl-carrier-protein (ACP)] synthase III	5.8e-10	70	163	232	5	68
A0A2C9W7M3	0.51615	0.03392	down	yes	PF08545.7	ACP_syn_III	3-Oxoacyl-[acyl-carrier-protein (ACP)] synthase III	1.1e-09	67	162	228	5	65
A0A2C9UZ94	0.536824	0.02719	down	yes	PF08545.7	ACP_syn_III	3-Oxoacyl-[acyl-carrier-protein (ACP)] synthase III	1.4e-10	70	163	232	5	68
A0A2C9U808	0.615141	0.04794	down	yes	PF01073.16	3Beta_HSD	3-beta hydroxysteroid dehydrogenase/isomerase family	8.6e-23	168	23	190	2	161
A0A2C9UEI7	0.742985	0.04484	down	yes	PF01073.16	3Beta_HSD	3-beta hydroxysteroid dehydrogenase/isomerase family	7.7e-28	225	10	234	1	226
A0A2C9UEI7	0.742985	0.04484	down	yes	PF01073.16	3Beta_HSD	3-beta hydroxysteroid dehydrogenase/isomerase family	4.7e-06	79	456	534	86	164
A0A2C9TZY6	0.582231	0.01923	down	yes	PF01073.16	3Beta_HSD	3-beta hydroxysteroid dehydrogenase/isomerase family	1.7e-22	167	10	176	2	161
A0A2C9WL30	0.498764	0.01453	down	yes	PF03171.17	2OG-FeII_Oxy	2OG-Fe(II) oxygenase superfamily	1.4e-28	97	209	305	4	101
A0A2C9WFA5	0.552128	0.04439	down	yes	PF03171.17	2OG-FeII_Oxy	2OG-Fe(II) oxygenase superfamily	2.5e-27	99	195	293	3	100
A0A2C9UC90	0.714286	0.01838	down	yes	PF00111.24	Fer2	2Fe-2S iron-sulfur cluster binding domain	3.8e-17	74	48	121	2	78
A0A251IX64	0.79669	0.01824	down	yes	PF13563.3	2_5_RNA_ligase2	2'-5' RNA ligase superfamily	2.9e-15	115	41	155	25	137
A0A2C9WE37	0.651122	0.01201	down	yes	PF00244.17	2014-03-03	14-3-3 protein	4.2e-109	225	13	237	1	222
A0A2C9U148	0.755678	0.02432	down	yes	PF00244.17	2014-03-03	14-3-3 protein	5.2e-59	109	1	109	114	222

## Sheet: Table S7
Table S7 PPI network was constructed with arabidopsis thaliana as reference
acc-Arabidopsis thaliana	map	classI	class2
A0A178W962	map00260	Amino acid metabolism	Metabolism
Q0WPE4	map00280	Amino acid metabolism	Metabolism
A0A178W3I7	map00260	Amino acid metabolism	Metabolism
A0A178W3F2	map00300	Amino acid metabolism	Metabolism
A0A178UW48	map00330	Amino acid metabolism	Metabolism
Q9SK84	map00400	Amino acid metabolism	Metabolism
A0A178WHU2	map00270	Amino acid metabolism	Metabolism
A0A178VEH1	map00290	Amino acid metabolism	Metabolism
Q9SAV3	map00280	Amino acid metabolism	Metabolism
Q9SU63	map00380	Amino acid metabolism	Metabolism
A0A178WHU2	map00270	Amino acid metabolism	Metabolism
A0A178UXE4	map00400	Amino acid metabolism	Metabolism
A0A178W3F2	map00300	Amino acid metabolism	Metabolism
A0A178V4G4	map00260	Amino acid metabolism	Metabolism
Q9FL56	map00380	Amino acid metabolism	Metabolism
Q9S777	map00360	Amino acid metabolism	Metabolism
A0A178VGB4	map00300	Amino acid metabolism	Metabolism
A0A178VBC4	map00400	Amino acid metabolism	Metabolism
A0A178VBC4	map00400	Amino acid metabolism	Metabolism
Q8LG92	map00350	Amino acid metabolism	Metabolism
A0A178WLE1	map00270	Amino acid metabolism	Metabolism
A0A178V3V9	map00270	Amino acid metabolism	Metabolism
A0A178VIW0	map00260	Amino acid metabolism	Metabolism
A0A178VQX6	map00360	Amino acid metabolism	Metabolism
A0A1P8B760	map00380	Amino acid metabolism	Metabolism
A0A178UDA7	map00350	Amino acid metabolism	Metabolism
A0A178UKY4	map00400	Amino acid metabolism	Metabolism
Q0WWW4	map00270	Amino acid metabolism	Metabolism
A0A178VKN0	map00340	Amino acid metabolism	Metabolism
A0A178VP87	map00400	Amino acid metabolism	Metabolism
A0A178WES1	map00270	Amino acid metabolism	Metabolism
P45724	map00360	Amino acid metabolism	Metabolism
A0A178UGU9	map00940	Biosynthesis of other secondary metabolites	Metabolism
A0A178VK12	map00940	Biosynthesis of other secondary metabolites	Metabolism
B1GV31	map00941	Biosynthesis of other secondary metabolites	Metabolism
A0A178UBJ8	map00940	Biosynthesis of other secondary metabolites	Metabolism
A0A178WC25	map00941	Biosynthesis of other secondary metabolites	Metabolism
A0A178UZ27	map00940	Biosynthesis of other secondary metabolites	Metabolism
A0A1P8B3H0	map00945	Biosynthesis of other secondary metabolites	Metabolism
A0A178VT29	map00901	Biosynthesis of other secondary metabolites	Metabolism
Q8S8S9	map00901	Biosynthesis of other secondary metabolites	Metabolism
A3KPG1	map00940	Biosynthesis of other secondary metabolites	Metabolism
A0A173QMW1	map00941	Biosynthesis of other secondary metabolites	Metabolism
A0A173QMW1	map00941	Biosynthesis of other secondary metabolites	Metabolism
Q9LHT0	map00960	Biosynthesis of other secondary metabolites	Metabolism
Q9FLC0	map00940	Biosynthesis of other secondary metabolites	Metabolism
Q9FI78	map00945	Biosynthesis of other secondary metabolites	Metabolism
Q460R0	map00941	Biosynthesis of other secondary metabolites	Metabolism
Q42580	map00940	Biosynthesis of other secondary metabolites	Metabolism
Q460R0	map00941	Biosynthesis of other secondary metabolites	Metabolism
A0A178WB34	map00940	Biosynthesis of other secondary metabolites	Metabolism
Q9S818	map00941	Biosynthesis of other secondary metabolites	Metabolism
Q0WWD6	map00941	Biosynthesis of other secondary metabolites	Metabolism
A0A178UNZ9	map00944	Biosynthesis of other secondary metabolites	Metabolism
Q0WTC2	map00940	Biosynthesis of other secondary metabolites	Metabolism
A0A178WK03	map00052	Carbohydrate metabolism	Metabolism
A0A178V8P2	map00051	Carbohydrate metabolism	Metabolism
A0A178UM28	map00020	Carbohydrate metabolism	Metabolism
Q56WR5	map00620	Carbohydrate metabolism	Metabolism
A0A178W125	map00620	Carbohydrate metabolism	Metabolism
A0A178W6W1	map00053	Carbohydrate metabolism	Metabolism
A0A178W7B0	map00620	Carbohydrate metabolism	Metabolism
A0A178UB30	map00040	Carbohydrate metabolism	Metabolism
A0A178V269	map00052	Carbohydrate metabolism	Metabolism
A0A178UM28	map00020	Carbohydrate metabolism	Metabolism
A0A178W4U5	map00520	Carbohydrate metabolism	Metabolism
A0A178UHK7	map00630	Carbohydrate metabolism	Metabolism
O64879	map00500	Carbohydrate metabolism	Metabolism
W8Q6U1	map00520	Carbohydrate metabolism	Metabolism
A0A178V6F0	map00500	Carbohydrate metabolism	Metabolism
Q8L7S6	map00520	Carbohydrate metabolism	Metabolism
A0A178UD42	map00562	Carbohydrate metabolism	Metabolism
A0A178V3Z2	map00620	Carbohydrate metabolism	Metabolism
Q43866	map00052	Carbohydrate metabolism	Metabolism
A0A178VE44	map00520	Carbohydrate metabolism	Metabolism
A0A178VE44	map00520	Carbohydrate metabolism	Metabolism
A0A1P8BG25	map00500	Carbohydrate metabolism	Metabolism
A0A178VJQ6	map00052	Carbohydrate metabolism	Metabolism
A0A178W0S9	map00500	Carbohydrate metabolism	Metabolism
P20115	map00630	Carbohydrate metabolism	Metabolism
A0A178UN65	map00520	Carbohydrate metabolism	Metabolism
A0A178UN65	map00520	Carbohydrate metabolism	Metabolism
A0A178W8A7	map00620	Carbohydrate metabolism	Metabolism
W8Q6U1	map00520	Carbohydrate metabolism	Metabolism
Q84WW2	map00030	Carbohydrate metabolism	Metabolism
Q9FT97	map00052	Carbohydrate metabolism	Metabolism
A0A178UB30	map00040	Carbohydrate metabolism	Metabolism
Q43866	map00052	Carbohydrate metabolism	Metabolism
A0A178UTR3	map00500	Carbohydrate metabolism	Metabolism
A0A178V1Y1	map00052	Carbohydrate metabolism	Metabolism
A0A178WGI3	map00520	Carbohydrate metabolism	Metabolism
A0A178VK37	map00520	Carbohydrate metabolism	Metabolism
A0A178VK18	map00030	Carbohydrate metabolism	Metabolism
A0A178V7M2	map00650	Carbohydrate metabolism	Metabolism
P48491	map00562	Carbohydrate metabolism	Metabolism
A0A178W1F6	map00620	Carbohydrate metabolism	Metabolism
A0A178U7H7	map00051	Carbohydrate metabolism	Metabolism
A0A178W6X9	map00500	Carbohydrate metabolism	Metabolism
A0A178VG17	map00500	Carbohydrate metabolism	Metabolism
A0A178WL64	map00190	Energy metabolism	Metabolism
A0A178UU90	map00190	Energy metabolism	Metabolism
A0A178USA2	map00195	Energy metabolism	Metabolism
A0A178VSY7	map00190	Energy metabolism	Metabolism
Q8LB02	map00190	Energy metabolism	Metabolism
P25858	map00710	Energy metabolism	Metabolism
A0A178VVU2	map00195	Energy metabolism	Metabolism
A0A178WAU5	map00710	Energy metabolism	Metabolism
A0A178UZN3	map00920	Energy metabolism	Metabolism
A0A178UEW8	map00910	Energy metabolism	Metabolism
A0A178WAU5	map00710	Energy metabolism	Metabolism
A0A178VVS1	map00190	Energy metabolism	Metabolism
A0A178UAN3	map00190	Energy metabolism	Metabolism
A0A178UAN3	map00190	Energy metabolism	Metabolism
A0A1B1W4Y7	map00190	Energy metabolism	Metabolism
A0A178VGN1	map00920	Energy metabolism	Metabolism
A0A178WM36	map04626	Environmental adaptation	Organismal Systems
A0A178VRH9	map04626	Environmental adaptation	Organismal Systems
A0A178V4I3	map04626	Environmental adaptation	Organismal Systems
A0A178WBN4	map03018	Folding, sorting and degradation	Genetic Information Processing
Q501C9	map04141	Folding, sorting and degradation	Genetic Information Processing
A0A178UIU1	map04141	Folding, sorting and degradation	Genetic Information Processing
O81057	map04141	Folding, sorting and degradation	Genetic Information Processing
A0A178UVU5	map04141	Folding, sorting and degradation	Genetic Information Processing
A0A178W681	map04141	Folding, sorting and degradation	Genetic Information Processing
A0A178WAM1	map04141	Folding, sorting and degradation	Genetic Information Processing
A0A178V8E8	map04141	Folding, sorting and degradation	Genetic Information Processing
Q0WS60	map03060	Folding, sorting and degradation	Genetic Information Processing
A0A178UE59	map00592	Lipid metabolism	Metabolism
A0A178W8L5	map00071	Lipid metabolism	Metabolism
A0A178W9S3	map00592	Lipid metabolism	Metabolism
A0A178W3L9	map00071	Lipid metabolism	Metabolism
A0A178V8W6	map00592	Lipid metabolism	Metabolism
A0A178V543	map01040	Lipid metabolism	Metabolism
A0A178UTD2	map01040	Lipid metabolism	Metabolism
Q9C6L5	map00062	Lipid metabolism	Metabolism
Q9LSZ9	map00600	Lipid metabolism	Metabolism
Q9FUP0	map00592	Lipid metabolism	Metabolism
Q9T0A0	map00071	Lipid metabolism	Metabolism
A0A178VWD8	map01040	Lipid metabolism	Metabolism
A0A178WK73	map02010	Membrane transport	Environmental Information Processing
A0A178WCT0	map00860	Metabolism of cofactors and vitamins	Metabolism
A0A178UHL8	map00130	Metabolism of cofactors and vitamins	Metabolism
A0A178UXM0	map00860	Metabolism of cofactors and vitamins	Metabolism
A0A178WIW9	map00860	Metabolism of cofactors and vitamins	Metabolism
F4JTJ6	map00770	Metabolism of cofactors and vitamins	Metabolism
Q43316	map00860	Metabolism of cofactors and vitamins	Metabolism
A0A178VZD6	map00860	Metabolism of cofactors and vitamins	Metabolism
A0A178U9Q0	map00860	Metabolism of cofactors and vitamins	Metabolism
A0A178U7H3	map00790	Metabolism of cofactors and vitamins	Metabolism
A0A178VHC7	map00860	Metabolism of cofactors and vitamins	Metabolism
A0A178UVN5	map00860	Metabolism of cofactors and vitamins	Metabolism
A0A178UR02	map00860	Metabolism of cofactors and vitamins	Metabolism
A0A178VN81	map00860	Metabolism of cofactors and vitamins	Metabolism
A0A384KHQ3	map00750	Metabolism of cofactors and vitamins	Metabolism
Q9SGU9	map00450	Metabolism of other amino acids	Metabolism
A0A178W7K0	map00480	Metabolism of other amino acids	Metabolism
Q96324	map00480	Metabolism of other amino acids	Metabolism
A0A178W4K6	map00480	Metabolism of other amino acids	Metabolism
P52032	map00480	Metabolism of other amino acids	Metabolism
Q9ZW24	map00480	Metabolism of other amino acids	Metabolism
A0A178U928	map00460	Metabolism of other amino acids	Metabolism
Q9ZW24	map00480	Metabolism of other amino acids	Metabolism
A0A178WFW0	map00460	Metabolism of other amino acids	Metabolism
Q9LTB2	map00450	Metabolism of other amino acids	Metabolism
Q9SR36	map00480	Metabolism of other amino acids	Metabolism
Q9ZW24	map00480	Metabolism of other amino acids	Metabolism
Q9LZ06	map00480	Metabolism of other amino acids	Metabolism
Q9LZ06	map00480	Metabolism of other amino acids	Metabolism
O50008	map00450	Metabolism of other amino acids	Metabolism
A0A178UCA2	map00410	Metabolism of other amino acids	Metabolism
A0A178W4K6	map00480	Metabolism of other amino acids	Metabolism
Q9ZW24	map00480	Metabolism of other amino acids	Metabolism
Q9ZRT5	map00480	Metabolism of other amino acids	Metabolism
O48646	map00480	Metabolism of other amino acids	Metabolism
Q9ZW24	map00480	Metabolism of other amino acids	Metabolism
A0A178UKD8	map00410	Metabolism of other amino acids	Metabolism
Q8L742	map00410	Metabolism of other amino acids	Metabolism
Q42521	map00430	Metabolism of other amino acids	Metabolism
A0A178WIW6	map00410	Metabolism of other amino acids	Metabolism
A0A178WDK0	map00904	Metabolism of terpenoids and polyketides	Metabolism
A0A1P8AWZ1	map00909	Metabolism of terpenoids and polyketides	Metabolism
Q94B35	map00900	Metabolism of terpenoids and polyketides	Metabolism
A0A178W817	map00900	Metabolism of terpenoids and polyketides	Metabolism
Q9M6K3	map00900	Metabolism of terpenoids and polyketides	Metabolism
A0A384KAT6	map00900	Metabolism of terpenoids and polyketides	Metabolism
A0A178V3P7	map00900	Metabolism of terpenoids and polyketides	Metabolism
Q9M2E2	map00902	Metabolism of terpenoids and polyketides	Metabolism
Q9C826	map00906	Metabolism of terpenoids and polyketides	Metabolism
A0A178VQK1	map00900	Metabolism of terpenoids and polyketides	Metabolism
Q9CAK8	map00900	Metabolism of terpenoids and polyketides	Metabolism
A0A178UCJ7	map00240	Nucleotide metabolism	Metabolism
Q8L8L7	map00230	Nucleotide metabolism	Metabolism
A0A178V2G7	map00230	Nucleotide metabolism	Metabolism
A0A1P8B687	map00230	Nucleotide metabolism	Metabolism
A0A178VLY4	map03030	Replication and repair	Genetic Information Processing
A0A178UK72	map03030	Replication and repair	Genetic Information Processing
Q8RYC3	map03030	Replication and repair	Genetic Information Processing
A0A178VSR5	map03030	Replication and repair	Genetic Information Processing
A0A178USD1	map03040	Transcription	Genetic Information Processing
A0A178UL64	map03040	Transcription	Genetic Information Processing
A0A178UF05	map03040	Transcription	Genetic Information Processing
A0A178UD71	map03013	Translation	Genetic Information Processing
Q0WRF9	map03010	Translation	Genetic Information Processing
A0A178WCP2	map00970	Translation	Genetic Information Processing
A0A384KVB6	map03010	Translation	Genetic Information Processing
A0A178VU31	map03010	Translation	Genetic Information Processing
P36428	map00970	Translation	Genetic Information Processing
A0A178VUA1	map03015	Translation	Genetic Information Processing
Q9C8F7	map03010	Translation	Genetic Information Processing
A0A178VNY3	map03010	Translation	Genetic Information Processing
A0A178UPR2	map04145	Transport and catabolism	Cellular Processes
A0A178UQJ4	map04146	Transport and catabolism	Cellular Processes
A0A178VRV1	map04146	Transport and catabolism	Cellular Processes
A0A178WMU1	map04146	Transport and catabolism	Cellular Processes

## Sheet: Table S8
Table S8 DEPs of XX048 and GR4 varieties and the corresponding genes in flavonoids synthesis in KEGG pathway
KO_name	Accession_id	Gene name	regulate	Primers sequences for the QRT-PCR
CHS	A0A2C9UZC8	Manes.11G075100	up	F: GGAAGCAGCAACTAAAGCTATC	R:CATCATGAATCGCTTGACAGAG
ANR	A0A2C9U808	Manes.16G016400	up	F: CCATCACAAAAGCTCCTTAAGG	R:TGTCTTTTTCTGGCTCAATTGG
DFR	A0A2C9TZY6	Manes.18G022300	up	F: GGGAAGTTTTGATGATGCGATT	R:CAAAACTCCATTGATCGTTGGT
CHS	A0A2C9W2F1	Manes.04G094200	up	F: TTGGCTGAAAACAATAAGGGTG	R:CCAACGAATCCAAATGGGTATC
CYP75A	A0A2C9WLV0	Manes.01G178000	up	F:GCACTTGTAATATGGCTGTAGC	R:GAGGACGGTTTGAGAAATTGAG
CHS	A0A2C9W7M3	Manes.03G150000	up	F:TGTGCTGTTCATTTTGGATGAG	R:CCAAAACCAAATAGAACACCCC
ANS	A0A2C9WL30	Manes.01G070200	up	F: TCTTGCATGCCAAAAACTACTC	R:GAACGAAAAGTGCAGGACATAC
F3H	A0A2C9WFA5	Manes.02G104700	up	F: ATGTTTGTTGTTACTTGTGGGG	R:GCATATTAAGGGTCGAAATGCA
CHS	A0A2C9UZ94	Manes.11G075300	up	F:TGGAGACGATTGTGCTACATAG	R:CATGCATATGCCACATCTGAAA
E2.1.1.104	A0A2C9UT57	Manes.13G122600	down	F: AGGAAATTGGACACAAGAGTCT	R:GATGTCGTCATGATGTTCCATG
HCT	A0A2C9W193	Manes.04G101700	down	F: ACTTCTATAGACCAACAGGTGC	R:AAAGGATAGGTAGATATGCCGC

## Sheet: Table S9
Table S9 Field evaluation standard of cassava resistance to T. cinnabarinus
Resistance grade	Mite damage index(%)
Immune(IM)	0
Highly resistant(HR)	0.1-12.5
Resistant(R)	12.6-37.5
Moderate resistant(MR)	37.6-62.5
Sensitive(S)	62.6-87.5
Highly sensitive(HS)	>87.5

## Sheet: Table 1 raw data
Table 1. Field evaluation of the damage caused by T. cinnabarinus in different cassava cultivars from 2016 to 2018
Mites damage index (%)
		XX048_1	XX048_2	XX048_3	XX048_average	GR4_1	GR4_2	GR4_3	GR4_average		XX048_SD	GR4_SD
	2016	58.96	42.05	48	49.67	72.36	67.86	70.05	70.09		8.5778	2.25027
	2017	34.98	50.35	41.93	42.42	90.9	80.55	87.77	86.4067		7.69671	5.30798
	2018	42.32	48.62	58.13	49.69	93.36	95.02	84.34	90.9067		7.95913	5.74715
Population density (head/leaf)
		XX048_1	XX048_2	XX048_3	XX048_average	GR4_1	GR4_2	GR4_3	GR4_average		XX048_SD	GR4_SD
	2016	12.71	8.08	11.91	10.9	43.97	33.25	37.76	38.3267		2.47473	5.38242
	2017	15.4	7.28	9.27	10.65	50.57	43.41	44.32	46.1		4.23225	3.89778
	2018	19.52	13.16	13.32	15.3333	63.04	50.68	54.88	56.2		3.62664	6.28484
	parameter	2016		2017		2018
		XX048	GR4	XX048	GR4	XX048	GR4
	Mites damage index (%)	49.67±8.58	70.09±2.25	42.42±7.69	86.40±5.30	49.69±7.96	90.90±5.75
	Resistance grade	MR	S	MR	S	MR	HS
	Population density (mites/leaf)	10.9±2.47	38.33±5.38	10.65±4.23	46.1±3.89	15.33±3.63	56.2±6.28

[truncated: 1 more sheets: Sheet1]
